# Supplementary material for: Association between kidney measurements and cognitive performance in patients with ischemic stroke
Source: PLoS One. 2023 Dec 14;18(12):e0292506. doi: 10.1371/journal.pone.0292506 (PMC10721055; doi:10.1371/journal.pone.0292506)
Supplement: S1 Data — (XLSX) [file pone.0292506.s001.xlsx]

## Sheet: 原始数据
ID	SBP	DBP	hp	sex	age	SMK	ALH	DM	UA	FA	B12	HCY	GLU	UCREA	UALB	UACR	BUN	cr	EGFR	strokesubtype	MMSE	MoCA	NIHSS	TCHO	TG	HDL	BMI	EGFR3	EGFR90	V0UPRO_NEW1	ACR3	V0SMK_NEW	V0ALH_NEW	EGFR2PRO2	EGFR2ACR2	AGE_CS	DMG	BPG	EGFR60	EDU	egfrrd
1	154	90.6667	1	1	61.8919	4	4	1	319	3.312	358.775	51.38	6.93	4263.6	109	226.001	8.4	24.5	148.129	1	24	20	5	7.84	11.85	0.86	23.3355	0	0	1	1	3	3	1	1	1	0	0	0	1	353.932
2	181.333	97.3333	1	1	67.0116	3	4	1	355	4.562	452.996	16.5	6.45	6015	12.5	18.3711	8.1	41.5	115.067	2	23	22	3	6.93	2.03	1.56	19.434	0	0	1	0	2	3	1	0	1	0	2	0	2	189.576
3	150	90	1	1	62.1218	1	1	1	305	3.793	422.904	11.14	9.81	11749.6	55.6	41.8324	4.1	36.1	110.777	1	24	21	8	7.56	3.5	0.85	31.2026	0	0	0	1	1	1	0	1	1	1	0	0	1	167.776
4	164.667	90.6667	1	1	65.0404	3	4	1	382	7.652	261.807	12.34	5.05	9352	10.8	10.2089	6.9	48	109.899	2	26	20	4	4.8	1.06	2.13	22.719	0	0	0	0	2	3	0	0	1	0	1	0	2	161.247
5	167.333	106	1	1	64.6379	3	4	2	244	11.971	397.152	15.93	16.15	8845	21	20.9885	6.2	49.7	108.645	1	21	17	7	9.13	2.4	1.61	24.977	0	0	0	0	2	3	0	0	1	1	1	0	1	155.094
6	157.333	80	1	2	64.282	1	1	2	267	17.325	306.025	12.08	14.18	5323.1	10.4	17.2715	4.9	36.7	108.518	1	21	17	4	6.77	2.27	1.73	22.291	0	0	0	0	1	1	0	0	1	1	0	0	1	163.477
7	199.333	109.333	1	1	65.8645	4	1	1	261	4.649	260.741	20.37	5.73	7937	24.6	27.3993	6.8	48.9	108.433	2	23	20	5	6.23	1.41	1.13	20.6778	0	0	0	0	3	1	0	0	1	0	1	0	1	157.424
8	179.333	91.3333	1	1	68.293	1	1	1	237	11.537	302.403	26.24	5.53	4845	23.6	43.0605	4.3	47.3	108.067	2	27	25	6	4.62	1.82	1.07	22.5827	0	0	0	1	1	1	0	1	1	0	1	0	1	162.387
9	186	106.667	1	2	61.347	1	1	2	263	5.231	377.089	11.15	9.97	5841	13.3	20.1291	4.6	39.8	107.863	1	24	20	2	4.71	2.61	1.07	27.5195	0	0	0	0	1	1	0	0	1	1	1	0	1	150.292
10	179.333	80.6667	1	1	63.9945	3	4	2	189	14.168	600.809	8.82	13.11	8532	26.5	27.4572	6.4	52.3	106.873	1	24	20	5	5.76	0.88	1	25.6834	0	0	0	0	2	3	0	0	1	1	1	0	3	146.528
11	172	74.6667	1	1	65.681	4	4	1	231	NA	NA	10.65	5.67	4759	10.8	20.0617	5.6	52.5	105.449	2	28	26	1	4.58	0.59	1.55	19.1954	0	0	0	0	3	3	0	0	1	0	1	0	1	145.116
12	200	70	1	1	69.473	1	1	1	154	7.985	314.509	14.48	7.5	8198	18.6	20.057	3.3	36.1	105.202	1	24	20	4	6.7	2.5	0.98	25.2794	0	0	0	0	1	1	0	0	1	1	2	0	1	164.01
13	186.667	107.333	1	1	63.1157	3	4	1	285	5.078	297.201	13.91	5.19	8592	208	214.008	4.4	55.5	104.942	1	27	23	5	4.94	0.77	1.62	24.9787	0	0	1	1	2	3	1	1	1	0	1	0	1	137.207
14	186	92.6667	1	1	64.0821	4	1	1	254	3.4	371.421	29.59	4.91	4123	10.4	22.2988	4.2	54.9	104.699	2	25	21	5	5.52	1.65	1.19	21.2183	0	0	0	0	3	1	0	0	1	0	2	0	1	138.511
15	162.667	100	1	2	61.807	1	1	1	290	8.335	538.702	11.14	5.94	7605	77.6	90.2034	5.1	43.3	104.574	2	28	26	5	4.19	0.99	1.41	30.8012	0	0	0	1	1	1	0	1	1	0	1	0	3	136.155
16	170.667	130	1	2	64.4025	1	1	1	172	6.149	246.739	14.3	4.51	7723.2	29.4	33.652	4.8	41.4	104.212	1	24	23	2	4.7	2.56	1.1	25.8477	0	0	1	1	1	1	1	1	1	0	1	0	1	142.199
17	180	92.6667	1	1	65.5688	1	1	1	229	5.747	279.742	22.22	5.61	6090	43.9	63.7247	5.2	40.8	103.859	1	27	23	3	4.8	1.76	1.22	23.4274	0	0	0	1	1	1	0	1	1	0	2	0	3	144.089
18	183.333	96.6667	1	2	60.8624	1	1	1	367	7.954	508.956	5.41	4.69	3745	17.1	40.365	4.1	45.7	103.419	1	26	22	3	3.27	3.42	1.26	27.8112	0	0	0	1	1	1	0	1	1	0	2	0	1	128.338
19	179.333	100.667	1	2	62.5927	1	1	1	298	13.086	332.419	10.59	6.01	3105.8	35	99.622	8.3	44.1	103.374	2	22	18	2	3.84	5.7	0.92	27.3399	0	0	0	1	1	1	0	1	1	0	1	0	1	132.968
20	151.333	96.6667	1	1	64.7885	4	1	1	413	8.36	545.405	28.74	6.81	7880	66.9	75.0517	6.1	56.8	102.734	2	22	19	3	5.41	3.33	0.87	30.4178	0	0	2	1	3	1	1	1	1	0	0	0	3	132.882
21	181.333	120	1	1	61.1307	4	4	1	289	5.57	304.68	16.13	5.33	9343.5	144	136.243	5.1	60.7	102.57	2	22	19	4	4.83	2.14	1.57	20.0184	0	0	0	1	3	3	0	1	1	0	2	0	2	124.54
22	174.667	100	1	2	63.3621	1	1	1	213	5.05	508.462	12.49	4.99	3989	37.58	83.2824	4	45	102.136	3	23	19	7	6.61	2.38	1.32	27.2932	0	0	0	1	1	1	0	1	1	0	1	0	1	129.582
23	188.667	106	1	2	65.0322	1	1	2	274	5.367	484.55	11.98	8.87	3206	105	289.525	5.5	43.5	102.077	1	24	22	8	7.77	3.06	1.23	27.9707	0	0	0	1	1	1	0	1	1	1	1	0	1	134.042
24	151.333	89.3333	1	1	62.757	1	4	1	441	7.689	312.585	13.07	6.03	12210.9	10.8	7.81874	4.3	59.9	101.959	1	24	20	5	5.71	1.51	2.24	17.5566	0	0	0	0	1	3	0	0	1	0	0	0	1	125.789
25	164.667	90	1	2	61.1362	1	1	2	309	9.357	356.102	11.18	9.5	9818	19.3	17.3778	6.7	47.6	101.846	1	29	27	7	4.65	2.78	0.82	26.0899	0	0	0	0	1	1	0	0	1	1	1	0	1	122.334
26	179.333	100	1	1	62.0233	1	1	1	327	3.855	361.594	13.43	3.97	6964	56.1	71.2139	5.4	46.8	101.779	1	24	20	6	6.39	2.89	1.37	26.0407	0	0	0	1	1	1	0	1	1	0	1	0	3	124.386
27	170	116	1	2	63.6523	1	1	1	283	10.049	456.62	11.72	5.47	2827.2	23.6	73.7932	5.7	46	101.193	1	25	23	8	5.57	3.18	1.18	21.9237	0	0	0	1	1	1	0	1	1	0	1	0	1	126.219
28	179.333	90.6667	1	2	60.3066	1	2	1	244	10.636	487.969	7.51	6.05	7751	16.9	19.2748	4.2	49.7	100.996	3	22	19	11	6.93	1.11	1.61	25.1675	0	0	0	0	1	1	0	0	1	0	1	0	2	116.711
29	158.667	90	1	1	66.6557	4	4	2	291	5.041	265.21	16.59	19.45	6532.1	14.8	20.0295	4	57.4	100.958	1	23	19	4	7.62	2.12	1.92	24.6528	0	0	0	0	3	3	0	0	1	1	0	0	2	130.526
30	183.333	100	1	1	61.6482	4	4	1	390	5.337	372.245	16.19	7.14	7585	28.6	33.3327	6.9	62.6	100.911	1	25	23	5	7.01	1.47	2.04	23.4586	0	0	0	1	3	3	0	1	1	1	1	0	2	119.983
31	143.333	100.667	1	1	61.6701	2	1	1	444	5.834	383.158	11.94	7.02	16110	10.8	5.92637	6.7	62.6	100.896	1	22	19	5	3.53	1.42	0.72	27.4756	0	0	0	0	1	1	0	0	1	1	1	0	3	119.974
32	179.333	93.3333	1	2	61.5852	1	1	1	249	6.566	454.892	8.5	6.58	5688	10.9	16.9406	4.8	48.8	100.697	2	23	22	6	6.28	2.31	1.12	31.1315	0	0	0	0	1	1	0	0	1	0	1	0	1	118.692
33	220	100.667	1	2	63.3238	1	1	1	213	8.355	403.386	8.91	7.25	6950.9	55.6	70.7122	4.6	47.1	100.642	1	22	19	6	5.66	1.61	1.47	24.974	0	0	0	1	1	1	0	1	1	1	1	0	1	122.953
34	160.667	104.667	1	2	63.0609	1	1	1	176	8.828	329.557	9.84	6	9215	334	320.414	4.4	47.4	100.617	1	22	19	7	4.81	1.07	1.34	23.0681	0	0	1	2	1	1	1	1	1	0	1	0	1	122.158
35	200.667	99.3333	1	2	65.3908	1	1	1	234	7.298	337.574	12.54	6.21	11244.1	17.7	13.9158	5.4	45.3	100.471	2	22	19	4	5.07	3.82	0.93	32.4619	0	0	0	0	1	1	0	0	1	0	2	0	1	127.772
36	161.333	70	1	2	65.4784	1	1	2	259	3.916	293.049	29.27	8.02	2485	10.4	36.9971	5.2	45.3	100.409	1	28	25	4	5.78	3.2	1	30.6748	0	0	0	1	1	1	0	1	1	1	1	0	3	127.737
37	180	101.333	1	1	65.1499	4	4	1	317	9.315	319.716	29.82	5.52	13694	13.2	8.52127	5	60.1	100.122	2	26	24	2	6.03	3.99	1.73	21.4357	0	0	0	0	3	3	0	0	1	0	1	0	1	124.358
38	181.333	80	1	2	69.1143	1	1	1	234	5.673	458.282	8.94	6.15	4227	12.3	25.7237	5.1	42.7	99.7989	1	20	17	8	3.95	4.65	0.76	19.9219	0	0	0	0	1	1	0	0	1	0	2	0	1	135.262
39	172.667	86.6667	1	2	64.7775	1	1	1	276	10.766	475.855	13.68	5.14	7009	13.9	17.5315	5.8	46.9	99.7587	1	22	17	7	3.58	2.05	0.82	24.8445	0	0	0	0	1	1	0	0	1	0	1	0	1	122.99
40	180.667	109.333	1	1	62.2724	4	1	1	348	2.981	200.447	47.36	6.29	3770	38.3	89.8086	7.3	63.8	99.6886	1	23	20	7	5.8	1.93	0.94	27.9155	0	0	0	1	3	1	0	1	1	0	1	0	1	117.142
41	181.333	87.3333	1	1	61.3032	4	4	1	248	5.152	320.201	9.4	4.16	12383.3	37.7	26.9132	6.1	64.9	99.667	2	23	19	3	4.29	0.75	1.7	21.8837	0	0	0	0	3	3	0	0	1	0	2	0	1	115.22
42	172.667	96.6667	1	2	61.5825	4	2	1	225	6.87	327.164	13.51	6.43	6582	10.8	14.5053	4.6	50.4	99.6356	2	22	17	5	5	1.01	1.31	22.8624	0	0	0	0	3	1	0	0	1	0	1	0	1	114.356
43	185.333	84	1	1	66.3984	3	3	1	340	NA	NA	11.79	6.07	3090	19.2	54.9292	4.8	59.6	99.5895	2	19	16	3	6.74	0.83	1.85	18.776	0	0	0	1	2	2	0	1	1	0	2	0	2	125.08
44	177.333	79.3333	1	1	70.5873	4	4	1	228	9.291	531.239	8.63	6.12	7573	10.4	12.1402	5.8	55.5	99.5763	2	20	17	3	6.67	0.77	1.65	20.0773	0	0	0	0	3	3	0	0	1	0	1	0	3	134.126
45	179.333	102.667	1	2	62.8309	1	1	1	195	10.321	308.615	17.56	7.65	1613	42.9	235.117	4	49.5	99.3528	1	20	17	3	5.75	2.73	1.23	27.2173	0	0	NA	1	1	1	NA	1	1	1	1	0	1	116.284
46	178.667	110	1	2	69.0185	1	1	1	230	9.803	512.419	9.87	5.64	5863	29.9	45.0829	6.4	43.6	99.1831	1	20	17	8	6.25	1.27	1.37	26.986	0	0	NA	1	1	1	NA	1	1	0	1	0	1	132.083
47	169.333	92	1	1	64.5558	4	4	1	220	5.629	189.798	17.55	4.85	7084	10.4	12.9782	6.5	62.5	98.936	1	20	17	8	4.99	1.62	1.17	23.03	0	0	0	0	3	3	0	0	1	0	1	0	1	119.085
48	184	88	1	1	67.4278	1	1	1	276	7.619	245.41	14.94	5.45	2206	10.8	43.2792	5.3	59.7	98.8038	1	20	17	3	4.55	3	0.98	26.986	0	0	0	1	1	1	0	1	1	0	2	0	3	124.449
49	180	96.6667	1	1	60.7611	1	1	1	451	5.719	280.422	14.55	5.65	8967	15.4	15.1822	11.6	67.2	98.6254	1	23	19	6	4.48	1.5	1.96	29.223	0	0	0	0	1	1	0	0	1	0	2	0	2	110.881
50	186.667	104.667	1	2	61.5715	1	2	1	277	7.547	261.633	11.81	4.87	8512	12.9	13.3973	3.6	52.1	98.5616	1	22	17	8	5.43	1.88	0.97	31.2754	0	0	0	0	1	1	0	0	1	0	1	0	1	110.065
51	220.667	98	1	1	62.9843	1	1	1	399	2.901	451.615	15.99	5.46	2671.3	24.9	82.4019	4.5	64.9	98.4969	2	20	17	4	4.76	2.88	0.86	30.2819	0	0	2	1	1	1	1	1	1	0	2	0	3	114.589
52	174	88	1	1	64.2245	4	4	1	312	6.847	217.16	14.13	5.05	10978.6	10.4	8.37427	3.6	63.7	98.3944	1	23	19	5	4.58	0.8	1.68	22.7615	0	0	0	0	3	3	0	0	1	0	1	0	3	116.622
53	166.667	100	1	2	62.193	1	1	1	234	5.073	436.581	10.68	6.35	11316.7	50.5	39.4487	5.1	51.7	98.3814	1	19	16	7	4.61	0.99	1.19	24.7475	0	0	0	1	1	1	0	1	1	0	1	0	1	110.822
54	168.667	87.3333	1	2	60.616	1	3	1	244	6.15	312.226	15.59	6.85	6935.3	10.8	13.7664	4.3	53.5	98.3635	3	22	18	10	7.02	2.04	1.54	24	0	0	0	0	1	2	0	0	1	0	1	0	1	107.087
55	192	86.6667	1	2	65.7139	1	1	2	318	14.216	1536.08	9.95	7.47	4260	23.9	49.5963	6.4	48.2	98.2172	1	23	19	3	5.28	2.13	1.42	18.6667	0	0	0	1	1	1	0	1	1	1	2	0	1	118.823
56	188.667	91.3333	1	1	64.501	4	3	1	319	8.279	409.279	12.01	4.67	9069	10.4	10.1376	6.4	64	98.014	1	22	17	6	4.74	1.49	1.38	22.0456	0	0	0	0	3	2	0	0	1	0	2	0	2	115.89
57	161.333	101.333	1	2	60.7556	1	1	2	280	12.101	422.832	8.03	14.03	4960	40.8	72.7175	5.3	54.1	97.9072	1	23	19	7	6.73	1.03	1.65	26.7759	0	0	0	1	1	1	0	1	1	1	1	0	1	105.668
58	152.667	78.6667	1	1	65.2129	2	4	1	253	8.315	254.679	13.61	6.02	4822.9	10.4	19.0628	5.6	63.4	97.9034	1	22	18	8	3.73	0.72	1.34	23.6509	0	0	0	0	1	3	0	0	1	0	0	0	2	116.896
59	195.333	100.667	1	1	65.1362	1	4	1	386	5.456	589.372	14.72	4.94	4606	10.4	19.9604	5.8	63.6	97.8294	2	20	17	3	6.12	1.37	1.67	23.3876	0	0	0	0	1	3	0	0	1	0	1	0	3	116.499
60	240	103.333	1	2	70.9103	1	1	2	296	9.054	474.439	10.09	5.95	1627.3	10.8	58.6701	4.5	43.8	97.7265	2	22	19	7	3.72	2.65	1.02	29.4321	0	0	0	1	1	1	0	1	1	1	1	0	1	130.668
61	190	90	1	2	64.1314	1	1	1	349	8.111	348.419	11.03	4.72	7845.9	14.8	16.6755	6.7	50.7	97.6765	2	22	18	3	7.29	2.37	1.4	30.2978	0	0	0	0	1	1	0	0	1	0	2	0	1	112.644
62	185.333	117.333	1	1	61.0568	4	1	2	120	19.704	459.099	11.01	11.85	27050	318	103.925	5.3	68.5	97.6487	2	20	17	3	4.61	1.39	1.12	20.1951	0	0	2	1	3	1	1	1	1	1	2	0	1	108.35
63	161.333	80.6667	1	2	62.4641	1	1	1	238	10.356	428.14	13.37	5.57	3427.7	10.4	26.822	6.2	52.6	97.6383	1	19	16	3	6.54	0.89	1.87	24.3948	0	0	NA	0	1	1	NA	0	1	0	1	0	1	108.541
64	198	120.667	1	2	68.0986	1	1	1	279	11.28	427.542	11.39	6.66	3532	52.7	131.902	5.5	46.7	97.5955	2	22	18	2	5.87	2.17	1.03	30.0624	0	0	0	1	1	1	0	1	1	0	2	0	2	122.35
65	171.333	118.667	1	1	61.5661	4	1	1	389	4.258	736.965	11.35	5.62	6158	17.1	24.5481	7.2	68.4	97.3585	1	23	19	6	5.74	1.01	1.16	21.4876	0	0	0	0	3	1	0	0	1	0	1	0	1	108.35
66	188.667	92.6667	1	2	62.8857	1	1	1	200	12.414	243.424	9.95	5.04	4132	17.3	37.0123	6.4	52.6	97.3496	2	19	14	4	5.57	0.76	1.84	21.8131	0	0	0	1	1	1	0	1	1	0	2	0	1	108.392
67	210.667	100	1	1	67.6249	4	4	1	234	5.596	540.254	14.06	4.54	18000	126	61.8812	9.9	61.8	97.2751	1	23	19	5	5.42	1.01	1.56	25.8065	0	0	1	1	3	3	1	1	1	0	1	0	1	119.511
68	175.333	101.333	1	1	65.744	4	4	1	449	4.613	316.001	63.29	5.64	1030	108	926.93	4.9	63.9	97.2244	1	22	19	2	7.68	1.4	1.82	32.192	0	0	0	2	3	3	0	1	1	0	1	0	1	115.65
69	188	90	1	1	65.9302	1	1	1	360	9.711	522.722	9.9	5.36	5582	10.4	16.4704	4.5	63.7	97.2225	1	23	19	6	4.3	0.77	1.09	26.1876	0	0	0	0	1	1	0	0	1	0	2	0	2	116.003
70	182.667	99.3333	1	2	64.8487	1	1	1	246	6.302	433.705	7.61	5.4	4359	10.4	21.0915	5.7	50.7	97.1856	2	22	18	4	5.99	1.74	1.54	26.6991	0	0	0	0	1	1	0	0	1	0	2	0	1	112.39
71	180	88.6667	1	2	64.6023	1	1	1	234	5.956	318.361	10.39	5.87	6931.1	18.2	23.2129	4.8	51	97.1652	1	20	17	6	4.99	0.81	1.31	25.3331	0	0	0	0	1	1	0	0	1	0	2	0	1	111.714
72	168.667	87.3333	1	2	62.0671	1	1	1	263	8.05	503.515	9.49	5.73	6897	145	185.852	4.4	54	97.0685	2	22	19	3	5.99	1.46	1.04	25.4176	0	0	1	1	1	1	1	1	1	0	1	0	1	105.436
73	158.667	92.6667	1	1	63.1595	1	3	1	390	9.166	441.602	9.08	5.52	7158	10.4	12.8441	6.6	67.1	97.0371	2	22	19	5	6.62	1.29	2.57	23.8751	0	0	0	0	1	2	0	0	1	0	0	0	3	110.203
74	192	99.3333	1	2	60.3532	1	2	1	256	8.654	379.552	11.01	6.58	5642	12.5	19.5856	3.6	56.1	97.0187	1	26	23	5	7.67	2.15	1.17	27.3608	0	0	0	0	1	1	0	0	1	0	2	0	1	101.47
75	223.333	101.333	1	1	73.4346	4	4	1	318	7.288	242.182	16.3	4.44	7394	18.7	22.3575	5.9	56.4	96.9612	1	24	21	5	4.7	1.21	1.07	24.1283	0	0	0	0	3	3	0	0	1	0	1	0	1	130.607
76	200	107.333	1	1	67.7481	3	3	1	231	8.777	378.181	10.23	6.27	5558	16.8	26.7209	8.6	62.3	96.8696	1	20	17	5	5.08	0.44	1.8	24.3865	0	0	0	0	2	2	0	0	1	0	1	0	1	118.361
77	202.667	102	1	2	73.1554	1	1	1	254	11.729	416.9	11.72	5.64	7147.2	69.1	85.4678	5.2	43	96.7825	1	20	17	8	5.72	3.02	1.07	31.5776	0	0	0	1	1	1	0	1	1	0	1	0	1	132.635
78	190	76	1	1	60.6927	4	4	1	349	6.015	1230.45	9.98	5.61	8674.8	10.8	11.0059	8.8	70.6	96.6914	2	20	19	5	5.42	1.88	1.26	24.1288	0	0	0	0	3	3	0	0	1	0	2	0	2	104.766
79	210	90	1	2	66.1766	2	2	1	285	12.093	297.397	19.4	4.8	6071	14.1	20.5314	4.4	50.2	96.5978	1	22	19	8	6.05	1.68	1.4	28.6973	0	0	0	0	1	1	0	0	1	0	2	0	1	113.216
80	184.667	89.3333	1	1	67.8823	4	4	1	289	7.368	216.64	24.98	4.74	3578	334	825.214	5.6	62.6	96.5874	1	23	19	4	4.16	0.85	1.14	20.0833	0	0	2	2	3	3	1	1	1	0	2	0	2	117.659
81	170.667	100	1	2	60.3778	1	1	1	253	5.613	230.377	15.78	5.16	4698	13.3	25.0264	4.2	57.1	96.4397	2	24	20	2	6.45	1.89	1.3	28.0397	0	0	0	0	1	1	0	0	1	0	1	0	2	99.4138
82	172.667	90	1	1	63.5346	4	4	1	372	7.421	413.019	10.89	4.96	27340	22.5	7.27519	4.2	67.7	96.4283	1	21	19	5	5.03	2.16	0.77	26.2336	0	0	0	0	3	3	0	0	1	0	1	0	2	108.945
83	186.667	139.333	1	2	64.783	1	1	1	297	7.644	393	13.22	7.06	27633	334	106.851	6	52	96.424	2	24	20	2	6.59	1.69	1.49	27.1106	0	0	2	1	1	1	1	1	1	1	2	0	1	109.176
84	183.333	80	1	2	61.9247	1	1	1	309	10.254	361.376	10.2	5.17	11604	20.4	15.5411	6.8	55.3	96.4081	2	23	21	2	5.77	0.63	1.51	25.7778	0	0	0	0	1	1	0	0	1	0	2	0	1	102.629
85	188.667	102	1	2	63.3046	1	1	1	299	6.911	350.725	14.75	5.56	8140.7	12.7	13.7912	5.7	53.7	96.4048	2	22	19	5	5.7	1.36	1.34	31.6443	0	0	0	0	1	1	0	0	1	0	1	0	1	105.692
86	221.333	120	1	1	60.2409	4	4	1	391	7.248	703.118	15.68	6.98	24864	334	118.751	5.5	71.7	96.3843	1	23	19	8	9.61	1.23	2.56	26.3101	0	0	2	1	3	3	1	1	1	0	2	0	2	103.07
87	179.333	96.6667	1	2	62.7187	1	1	2	281	7.084	724.477	7.04	6.36	8342	35	37.0901	7.5	54.5	96.3326	2	20	17	3	5.28	1.99	1.07	27.7671	0	0	0	1	1	1	0	1	1	1	1	0	1	104.1
88	178	92	1	2	64.9555	1	2	1	302	4.915	348.974	24.72	5.24	4206.8	10.4	21.8546	4.3	52	96.3072	1	24	20	8	6.65	0.96	1.51	17.005	0	0	0	0	1	1	0	0	1	0	1	0	1	109.117
89	225.333	86.6667	1	1	65.0185	3	3	1	327	5.463	270.05	13.88	6.08	3854	10.8	24.7727	3.3	66.3	96.2515	2	22	19	3	4.84	2.21	1.07	21.5671	0	0	0	0	2	2	0	0	1	0	2	0	2	111.083
90	167.333	90	1	2	65.2348	1	1	1	318	5.99	787.835	11.25	4.65	9403	101	94.9545	6.3	51.9	96.1793	1	22	17	6	4.14	1.1	1.2	27.7008	0	0	0	1	1	1	0	1	1	0	1	0	1	109.265
91	176.667	121.333	1	1	73.7741	4	1	1	313	3.347	365.358	11.44	4.13	6296	14.6	20.4998	5.9	57.2	96.1719	1	22	19	7	3.88	1.72	2.27	19.6539	0	0	0	0	3	1	0	0	1	0	1	0	1	128.381
92	182.667	97.3333	1	2	61.9411	1	1	1	247	8.132	397.319	12.32	5.8	16924	23.5	12.2751	5.8	55.7	96.1687	2	19	16	3	5.12	1.47	1.22	24.7737	0	0	0	0	1	1	0	0	1	0	2	0	1	101.773
93	180	95.3333	1	1	64.9117	4	4	1	333	9.201	280.423	11.71	6.3	8345	17.1	18.1147	6	66.6	96.1451	1	22	17	7	4.38	0.57	1.47	25.5913	0	0	0	0	3	3	0	0	1	0	2	0	1	110.542
94	180.667	88.6667	1	1	62.976	4	4	1	305	6.031	493.087	15.72	7.75	8994	95.7	94.0632	7.8	68.9	96.1108	1	22	20	6	8.49	1.92	2.3	27.2173	0	0	0	1	3	3	0	1	1	1	2	0	1	106.95
95	181.333	91.3333	1	2	66.2505	1	1	1	225	8.931	477.666	8.97	5.37	3099	10.4	29.6669	5.9	50.9	96.1088	2	21	19	5	7.12	0.97	1.9	27.7308	0	0	0	0	1	1	0	0	1	0	2	0	1	111.396
96	180.667	90	1	2	65.4319	1	1	1	304	8.831	332.817	13.46	5.62	4421	11.1	22.1954	3.8	52.2	95.8643	1	22	17	3	6.49	2.75	1.35	34.4993	0	0	0	0	1	1	0	0	1	0	2	0	1	108.474
97	162	100.667	1	1	63.1896	1	4	2	189	6.06	454.873	8.73	18.12	6634	55.5	73.9568	4.8	69.1	95.8525	1	22	19	6	6.18	1.12	1.82	23.1473	0	0	0	1	1	3	0	1	1	1	1	0	3	106.52
98	142	107.333	1	1	60.8789	4	4	1	345	6.519	259.101	98.81	4.39	42150	164	34.3959	4.9	71.9	95.8435	1	23	19	7	7	2.37	0.89	25.2595	0	0	0	1	3	3	0	1	1	0	1	0	4	102.52
99	190	105.333	1	2	61.1116	1	1	1	286	9	403.554	10.76	5.31	18220	41.9	20.3295	4.3	57.3	95.8336	1	20	17	5	5.16	1.24	1.26	27.7671	0	0	0	0	1	1	0	0	1	0	1	0	2	98.771
100	160	100	1	1	63.0418	4	2	1	257	7.426	285.722	26.62	4.86	42720	81.8	16.9271	8.6	69.6	95.6682	3	20	17	8	4.5	0.59	1.42	21.6333	0	0	0	0	3	1	0	0	1	0	1	0	1	105.687
101	169.333	100.667	1	1	68.6461	1	1	1	256	8.401	421.568	11.94	5.53	4337	10.8	22.0138	6	63.3	95.6325	2	22	17	3	5.17	0.72	1.38	23.8281	0	0	NA	0	1	1	NA	0	1	0	1	0	1	115.895
102	170	110	1	2	68.4709	1	1	1	273	8.175	285.591	16.41	6.06	4006.4	42.4	93.5561	6.3	49.3	95.6208	1	20	19	8	5.68	2.49	1.04	28.229	0	0	1	1	1	1	1	1	1	0	1	0	2	114.807
103	211.333	108	1	1	61.2019	4	4	1	273	6.875	371.826	13	5.31	7426	10.4	12.3805	7.5	72.2	95.4628	2	25	20	2	6.82	1.3	1.85	25.1411	0	0	0	0	3	3	0	0	1	0	1	0	1	101.919
104	182	95.3333	1	2	60.2437	1	1	1	191	5.633	436.611	10.21	5.08	5348.9	10.4	17.1882	4	59.1	95.4435	2	24	21	5	6.72	1.68	1.4	21.8522	0	0	0	0	1	1	0	0	1	0	2	0	1	95.5848
105	209.333	117.333	1	1	67.666	1	1	1	227	4.301	361.643	13.59	6.87	5580	10.4	16.4763	6.2	65	95.25	2	23	20	6	4.45	1.02	0.97	22.2291	0	0	0	0	1	1	0	0	1	0	2	0	2	112.733
106	162.667	99.3333	1	1	61.3799	1	3	1	287	3.023	615.975	17.26	5.08	124.4	10.4	739.05	5.8	72.5	95.1812	2	23	19	2	6.21	0.97	1.3	25.0311	0	0	0	2	1	2	0	1	1	0	1	0	4	101.372
107	172	103.333	1	2	63.1184	4	3	1	321	8.121	520.965	7.68	5.4	8383	21.5	22.6725	4.2	56.3	95.041	1	20	19	6	6.96	1.6	1.48	25.9447	0	0	0	0	3	2	0	0	1	0	1	0	1	100.139
108	200.667	99.3333	1	2	64.293	1	1	2	260	5.687	439.235	11.13	7.01	3917	334	753.795	5.8	55	94.9874	2	19	16	2	5.8	1.8	1.42	22.6557	0	0	2	2	1	1	1	1	1	1	2	0	1	102.491
109	171.333	100	1	1	62.4887	4	1	1	473	6.042	469.921	22.43	6.08	5733	50.6	78.0242	7.1	71.5	94.9833	2	20	17	2	5.81	0.96	1.63	20.1286	0	0	0	1	3	1	0	1	1	0	1	0	2	102.637
110	180.667	99.3333	1	2	65.6071	1	1	1	230	12.474	335.184	12.48	5.77	7807	19.4	21.9674	4.6	53.6	94.9163	1	23	19	7	7.34	0.9	2.09	19.8373	0	0	0	0	1	1	0	0	1	0	2	0	1	105.154
111	207.333	110	1	2	63.091	1	1	1	271	6.681	274.051	12.61	7.12	6196	24.1	34.3848	3.9	56.6	94.8932	1	20	17	8	5.37	2.21	1.42	27.1918	0	0	0	1	1	1	0	1	1	1	2	0	1	99.5358
112	194.667	100	1	2	62.8008	1	3	2	309	10.363	621.834	10.25	10.3	4453	14.7	29.1827	6.1	57.1	94.8121	1	22	17	7	6.17	1.42	1.73	28.0198	0	0	0	0	1	2	0	0	1	1	1	0	1	98.6229
113	160	90	1	1	66.6064	4	4	1	297	2.662	463.63	15.45	4.37	6296	10.4	14.6026	4.5	67	94.7738	1	24	20	7	4.68	1.61	1.29	17.2747	0	0	0	0	3	3	0	0	1	0	1	0	2	109.208
114	208.667	99.3333	1	1	61.8453	4	2	1	344	8.207	262.429	20.22	6.9	4735	73	136.29	5.8	73.1	94.5497	2	22	18	4	5.56	1.76	1.02	27.8795	0	0	0	1	3	1	0	1	1	0	2	0	1	100.259
115	223.333	114	1	1	70.1027	1	3	1	216	22.04	668.44	13.28	5.43	6585	93.6	125.655	6.7	63.5	94.5364	1	22	19	7	5.97	0.7	2.12	25.7276	0	0	0	1	1	2	0	1	1	0	2	0	1	114.983
116	206.667	103.333	1	1	68.4353	4	4	1	277	7.061	259.461	17.95	4.7	6014	10.4	15.2873	4.8	65.5	94.4388	2	22	19	4	5.89	0.67	2.42	21.1927	0	0	0	0	3	3	0	0	1	0	1	0	1	111.485
117	158.667	82	1	1	69.243	4	4	1	252	14.907	299.156	14.65	6.37	3263	47.2	127.875	7.1	64.7	94.38	2	23	19	5	4.19	0.87	1.22	32.3232	0	0	NA	1	3	3	NA	1	1	0	0	0	3	112.808
118	180	82	1	2	64.2574	4	4	2	326	4.807	282.903	9.75	10.08	8023	10.8	11.9	5.4	56.2	94.3388	1	22	17	7	6.03	0.83	1.19	25.9505	0	0	0	0	3	3	0	0	1	1	2	0	1	99.9813
119	198.667	89.3333	1	1	68.0493	1	4	1	237	6.341	312.684	11.58	6.01	4640	17.4	33.1506	4.4	51.9	94.2965	1	20	17	7	6.31	1.47	1.2	26.0394	0	0	0	1	1	3	0	1	1	0	2	0	1	108.332
120	188	80	1	2	64.4271	1	1	1	303	3.731	200.031	10.26	5.43	4478	10.8	21.3206	3.6	56.2	94.2264	2	24	22	5	4.5	1.01	1.03	30.0244	0	0	0	0	1	1	0	0	1	0	2	0	1	99.9278
121	184	110	1	1	64.553	4	2	1	265	7.184	436.266	12.35	5.58	3302	10.4	27.8431	5	70.4	94.2143	2	22	20	3	6.05	1.24	1.23	25.5937	0	0	2	0	3	1	1	0	1	0	2	0	3	103.802
122	176.667	92	1	2	62.1054	1	1	1	209	13.324	329.481	10.56	4.63	265	26.4	880.681	6.8	59.2	94.151	2	25	20	1	6.02	1.44	1.41	31.245	0	0	0	2	1	1	0	1	1	0	1	0	2	94.8109
123	180	84	1	2	64.7201	1	1	1	213	3.717	373.061	10.58	5.64	9236	78.5	75.1357	4.8	56.1	94.0878	1	19	16	5	5.49	1.01	1.01	22.8928	0	0	0	1	1	1	0	1	1	0	2	0	1	100.041
124	171.333	70.6667	1	2	61.8234	1	1	1	241	5.688	213.643	18.7	5.17	2273	12.5	48.6151	5.9	59.7	94.077	1	23	19	7	6.03	0.9	1.26	28.8095	0	0	0	1	1	1	0	1	1	0	1	0	2	93.9819
125	156.667	80.6667	1	2	69.3881	1	3	1	215	8.124	391.67	11.61	5.46	7727	20.1	22.9957	5.1	51	93.953	2	22	19	5	5.12	1.2	1.54	23.8236	0	0	0	0	1	2	0	0	1	0	0	0	1	110.105
126	184	68	1	1	65.8097	4	4	1	334	9.629	354.431	14.48	5.17	9721.2	10.8	9.8212	6.7	69.4	93.937	2	22	19	5	5.32	0.9	1.54	20.6451	0	0	0	0	3	3	0	0	1	0	2	0	2	105.118
127	190.667	81.3333	1	1	63.5565	4	1	1	223	4.828	391.68	11.28	6.58	22944	13.2	5.08587	7.9	72.3	93.8434	1	20	17	7	5.05	0.93	1.62	22.9854	0	0	0	0	3	1	0	0	1	0	2	0	1	100.979
128	178.667	90.6667	1	1	68.7365	4	4	1	277	3.962	340.878	16.47	5.38	7991	39.1	43.255	5.5	66.3	93.7702	2	22	19	2	7.31	1.01	2.01	23.7332	0	0	0	1	3	3	0	1	1	0	1	0	2	109.836
129	198	117.333	1	1	60.8679	1	2	1	277	4.745	354.75	14.6	6.51	3509	47.1	118.658	6.3	76	93.6909	2	22	19	4	4.09	1.22	0.91	28.0863	0	0	0	1	1	1	0	1	1	0	2	0	3	96.1677
130	160.667	110.667	1	1	64.7064	1	1	1	256	3.178	237.506	14.34	5.61	31170	32	9.07557	4.8	71.2	93.6769	1	20	17	6	3.86	1.7	0.69	25.711	0	0	1	0	1	1	1	0	1	0	1	0	1	102.408
131	168.667	91.3333	1	2	71.4689	1	2	1	232	10.241	577.737	9.08	7.99	9392	32.5	30.5905	4.6	49.3	93.6282	2	22	18	4	5.04	1.6	1.49	24.2606	0	0	0	1	1	1	0	1	1	1	1	0	1	113.813
132	186.667	101.333	1	1	60.7885	4	4	1	382	8.068	349.246	17.31	6.21	13091.1	22.3	15.0588	3.7	76.3	93.5915	2	22	19	4	5	3.86	1.62	23.8281	0	0	0	0	3	3	0	0	1	0	1	0	2	95.7568
133	161.333	79.3333	1	2	66.8939	1	1	1	275	7.511	607.601	17.64	4.85	2856	10.4	32.1911	5.6	54.5	93.5483	2	20	17	3	5.72	1.32	2.05	25.2174	0	0	0	1	1	1	0	1	1	0	1	0	1	102.747
134	200	120	1	2	62.8884	1	1	1	339	7.334	616.281	11.28	6.7	3355	15.2	40.0508	4.8	59.4	93.5307	2	22	19	2	6.55	3.44	1.29	32.9641	0	0	0	1	1	1	0	1	1	0	2	0	1	94.2027
135	190.667	110.667	1	2	60.6434	1	4	1	419	5.913	396.266	15.32	5.84	7326	90.5	109.205	5.6	62	93.528	1	23	20	8	3.96	1.35	0.78	26.6696	0	0	1	1	1	3	1	1	1	0	2	0	1	90.3229
136	188	100	1	1	70.9295	1	4	1	321	10.13	957.095	11.3	6.19	7466.2	19.7	23.3253	6.1	64.3	93.5065	2	23	19	2	4.79	0.68	1.48	23.858	0	0	0	0	1	3	0	0	1	0	1	0	1	113.064
137	180	100	1	1	68.3833	4	4	1	363	11.392	259.463	12.82	6.08	10820.3	19.4	15.8498	4.5	67.4	93.3695	2	22	18	4	5.28	2.43	1.39	24.8353	0	0	0	0	3	3	0	0	1	0	1	0	2	107.882
138	172	91.3333	1	2	64.2601	1	1	1	247	4.878	433.473	13.33	4.79	894.5	45.1	445.715	7	58	93.3636	2	22	17	3	5.37	1.79	1.3	27.198	0	0	0	2	1	1	0	1	1	0	1	0	1	96.4084
139	210	109.333	1	1	70.8063	4	1	1	286	4.992	521.99	9.59	5.29	7213	10.4	12.7461	5.9	64.8	93.29	2	22	19	4	7.03	0.9	2.27	22.2656	0	0	0	0	3	1	0	0	1	0	1	0	1	112.098
140	174	90.6667	1	1	66.4805	1	1	1	219	4.682	279.005	14.03	5.58	1519	87.4	508.644	5.6	69.8	93.2749	1	20	17	8	5.93	1.05	1.41	27.7159	0	0	1	2	1	1	1	1	1	0	1	0	2	104.208
141	182.667	97.3333	1	1	67.666	3	3	1	241	3.62	332.626	45.3	6.04	8170	10.4	11.2531	5.3	68.5	93.2189	3	24	20	10	4.34	1.07	1.23	21.2656	0	0	0	0	2	2	0	0	1	0	2	0	1	106.113
142	162	86	1	2	64.3149	1	1	1	334	6.001	220.937	17.02	6.08	11983.5	17.1	12.6146	5.6	58.3	93.1694	2	23	20	4	3.88	2.2	0.63	28.7554	0	0	0	0	1	1	0	0	1	0	1	0	1	95.8195
143	186.667	104	1	2	66.0698	1	1	1	255	3.652	261.528	23.46	5.73	8762	10.8	10.8964	4.6	56.2	93.1453	2	22	19	3	7.16	1.48	0.98	24.5378	0	0	0	0	1	1	0	0	1	0	1	0	1	99.4183
144	200	100	1	1	64.7283	1	1	1	272	9.551	478.748	14	8.25	4680	47.7	90.1017	7.3	58	93.057	1	24	20	6	5.33	1.88	1.1	28.4618	0	0	0	1	1	1	0	1	1	1	1	0	1	96.2664
145	180	102	1	2	61.1034	1	1	1	294	NA	NA	8.08	5.32	1024	30.9	266.759	4.3	62.1	93.0448	2	19	16	3	4.62	1.36	1.35	23.5294	0	0	0	1	1	1	0	1	1	0	1	0	2	90.0169
146	170.667	92.6667	1	1	64.7967	3	3	1	345	8.231	365.826	12.12	5.06	4407	10.8	21.6641	7.4	72.4	92.9766	2	22	17	2	5.24	1.28	1.23	25.2675	0	0	0	0	2	2	0	0	1	0	1	0	3	100.423
147	160	64.6667	1	2	63.4223	1	1	1	135	7.004	424.91	13.88	5.31	7967	20	22.192	7.4	59.8	92.9751	2	22	19	3	4.23	2.59	1.37	19.5196	0	0	0	0	1	1	0	0	1	0	1	0	1	93.3156
148	199.333	109.333	1	1	61.6016	3	3	1	238	4.859	297.332	11.66	6.89	9302.3	10.4	9.88334	4.3	76.6	92.9085	1	19	16	9	6.03	1.47	1.24	25.0399	0	0	0	0	2	2	0	0	1	0	1	0	1	95.0674
149	159.333	98	1	1	72.1834	1	1	1	237	4.805	239.02	29.06	5.44	7851.3	29.6	33.3281	3.9	64	92.8648	2	20	19	4	3.76	0.89	0.7	21.2306	0	0	0	1	1	1	0	1	1	0	0	0	1	113.272
150	250.667	139.333	1	2	65.5688	1	1	2	227	9.761	656.112	7.18	8.05	3083	33.6	96.3444	4.7	57.4	92.8263	1	22	19	7	8.93	1.23	1.85	23.1572	0	0	0	1	1	1	0	1	1	1	2	0	1	97.1737
151	216	129.333	1	2	62.6749	1	1	1	284	9.023	553.315	11.62	6.15	4274	334	690.832	3.8	61.2	92.7556	2	22	19	4	7.27	1.04	1.62	19.9795	0	0	0	2	1	1	0	1	1	0	2	0	1	91.0755
152	183.333	80	1	2	69.3388	1	1	1	259	5.737	381.369	14.3	5.11	5553	334	531.716	6.8	53.1	92.746	1	23	19	7	6.75	2.09	1.77	22.8418	0	0	2	2	1	1	1	1	1	0	2	0	1	105.11
153	211.333	108	1	1	62.2998	1	1	1	161	8.789	451.741	11.88	7.27	7819	46.5	52.5729	4.5	76.1	92.7031	2	20	17	3	5.01	1.37	1.13	24.3046	0	0	0	1	1	1	0	1	1	1	1	0	3	95.5697
154	180.667	80	1	2	64.7611	1	1	1	243	7.994	407.879	15.87	5.98	4835	61.3	112.079	6.6	58.9	92.5655	2	23	19	5	5.64	1.18	2.13	24.8889	0	0	0	1	1	1	0	1	1	0	2	0	3	94.5612
155	164	94.6667	1	1	65.065	1	3	1	254	8.065	610.119	19.29	7.23	4645	21.2	40.347	3.4	72.9	92.5393	1	20	17	10	5.92	0.92	1.75	23.2422	0	0	0	1	1	2	0	1	1	1	1	0	3	99.5455
156	168.667	88	1	2	71.9562	1	1	1	351	6.684	577.117	12.28	7.03	7820	18.3	20.6874	9	50.6	92.5126	2	23	19	2	6.35	1.04	1.62	24.7737	0	0	0	0	1	1	0	0	1	1	1	0	1	110.293
157	169.333	87.3333	1	1	68.7036	4	1	1	496	9.052	266.574	21.56	4.95	8426	10.4	10.9112	8.8	68.6	92.4864	2	24	20	4	5.76	0.97	1.05	24.6292	0	0	0	0	3	1	0	0	1	0	1	0	4	105.607
158	210	88.6667	1	2	70.2916	1	1	1	173	5.012	169.434	11.45	5.56	9137	24.2	23.4138	6.4	52.6	92.4146	2	22	17	3	5.06	0.63	1.58	25.4524	0	0	0	0	1	1	0	0	1	0	2	0	1	105.97
159	170.667	100	1	2	68.0794	1	1	1	280	12.261	441.922	8.58	6.21	6883	14.8	19.0084	4.8	55.3	92.3288	2	20	17	3	5.83	1	1.09	21.7778	0	0	0	0	1	1	0	0	1	0	1	0	1	100.674
160	187.333	86	1	2	64.9336	1	1	1	371	10.78	422.251	12.08	5.95	10048	26.8	23.5785	6.1	59.2	92.299	1	22	18	6	5.95	2.41	1.42	30.2222	0	0	0	0	1	1	0	0	1	0	2	0	1	93.9577
161	206.667	88.6667	1	2	67.2361	1	1	1	327	4.176	244.879	18.08	7.24	1877.8	45.1	212.318	5.3	56.4	92.2774	1	22	19	5	4.41	6.06	0.93	26.8407	0	0	1	1	1	1	1	1	1	1	2	0	2	98.6605
162	220.667	89.3333	1	1	63.9644	3	4	1	444	10.819	599.409	14.4	6.35	7057	29.5	36.9541	8.4	75	92.1754	2	22	19	3	7.29	1.4	2.03	23.8173	0	0	0	1	2	3	0	1	1	0	2	0	4	96.6702
163	169.333	85.3333	1	2	67.488	1	2	1	197	14.886	490.852	9.88	5.03	3657	20.6	49.797	6.1	56.5	92.0606	1	20	17	7	5.94	1.36	1.19	26.6397	0	0	0	1	1	1	0	1	1	0	1	0	1	98.3843
164	176.667	80	1	2	68.9254	1	1	1	188	7.621	316.612	15.64	6.06	9242	58.5	55.9565	6.5	54.8	92.0564	2	22	19	4	5.94	1.72	1.06	26.8407	0	0	0	1	1	1	0	1	1	0	1	0	1	101.48
165	162.667	88.6667	1	2	69.2868	1	3	1	197	6.945	530.697	9.28	6.46	2588	11.1	37.9157	5.4	54.4	92.0446	1	19	16	8	5.96	1.07	1.13	21.299	0	0	0	1	1	2	0	1	1	0	1	0	1	102.233
166	180.667	91.3333	1	1	71.6413	1	1	1	213	4.979	391.628	8.52	6.03	7611	20.8	24.1592	6.7	51.8	92.0052	2	22	17	5	4.43	1.51	1.02	23.6832	0	0	0	0	1	1	0	0	1	0	2	0	1	107.445
167	176.667	98	1	2	64.7064	1	1	2	216	13.585	499.648	12.78	11.01	17096	31.4	16.2366	7.4	60.1	91.9886	1	20	19	8	6.92	2.6	1.52	25.1096	0	0	0	0	1	1	0	0	1	1	1	0	1	92.4016
168	162.667	94.6667	1	1	67.6304	4	4	1	331	8.196	602.516	14.1	5.26	2999	10.4	30.6561	6.5	70.8	91.9851	2	22	19	6	6.49	2.24	1.34	25.4028	0	0	0	1	3	3	0	1	1	0	1	0	2	102.155
169	167.333	101.333	1	1	61.1636	3	4	1	247	7.121	283.367	11.12	6.64	5428.2	10.4	16.9371	4.3	79.4	91.8298	1	22	17	10	5.63	1.15	1.93	23.486	0	0	0	0	2	3	0	0	1	0	1	0	1	91.3415
170	185.333	121.333	1	1	67.7372	4	4	1	308	8.868	276.706	17.48	4.24	15308	20.5	11.8385	5.9	71	91.8096	1	19	16	6	4.67	0.57	1.53	19.2336	0	0	0	0	3	3	0	0	1	0	2	0	3	101.791
171	171.333	70.6667	1	1	64.7255	1	4	1	252	6.011	254.233	15.44	8.13	4218	19.1	40.0302	6.7	74.8	91.7846	2	22	17	4	8.01	2.41	1.6	24.7094	0	0	0	1	1	3	0	1	1	1	1	0	1	96.736
172	185.333	117.333	1	2	64.794	1	1	1	314	8.348	440.131	10.69	5.58	7324	23.8	28.7269	5.3	60.4	91.7816	2	22	19	3	5.7	1.6	1.05	27.5535	0	0	0	0	1	1	0	0	1	0	2	0	1	91.8469
173	176.667	90.6667	1	1	62.8857	4	4	1	458	9.856	389.886	12.69	6.87	6337	11.5	16.0426	8.4	77.2	91.7794	1	22	19	7	7.67	1.26	1.55	20.2747	0	0	0	0	3	3	0	0	1	0	1	0	1	93.8215
174	188	98.6667	1	1	72.4353	3	4	1	262	6.679	447.735	12	6.42	9157.1	19.4	18.7286	7.1	65.6	91.7646	2	19	16	5	6.13	0.9	1.53	25.1559	0	0	0	0	2	3	0	0	1	0	2	0	1	110.012
175	198.667	69.3333	1	2	73.859	1	1	1	242	10.048	289.983	14.87	4.79	2541	10.8	37.5733	4.7	49.8	91.7641	2	23	19	2	3.89	1.16	1.48	22.3543	0	0	0	1	1	1	0	1	1	0	2	0	1	111.747
176	222.667	100	1	2	70.653	3	2	1	265	8.933	317.406	12.46	5.18	3419.2	13.1	33.8694	6	53.4	91.7236	1	22	20	7	7.74	1.8	1.29	22.6659	0	0	0	1	2	1	0	1	1	0	1	0	1	104.032
177	176.667	101.333	1	1	69.1225	1	1	1	268	5.272	278.632	28.96	4.35	7937	13.8	15.3703	5.6	69.5	91.722	3	24	20	15	6.11	0.92	1.16	25.8403	0	0	0	0	1	1	0	0	1	0	1	0	1	103.902
178	170.667	80	1	1	65.3169	4	4	1	340	3.159	339.025	26.48	5.12	16440	14.5	7.79699	3.7	74.7	91.4543	2	19	16	6	5.61	1.94	1.19	22.0317	0	0	0	0	3	3	0	0	1	0	1	0	3	96.7067
179	180	102.667	1	1	68.5421	2	2	1	346	10.001	311.047	16.7	5.26	5139	10.4	17.8902	7	70.7	91.451	2	23	19	3	4.53	0.94	1.49	20.4952	0	0	0	0	1	1	0	0	1	0	1	0	1	102.044
180	166	85.3333	1	2	62.2067	1	1	1	245	7.656	404.625	11.14	4.72	10003	20.6	18.2053	6.4	62.6	91.4357	2	20	17	5	4.6	0.95	1.31	23.2817	0	0	0	0	1	1	0	0	1	0	1	0	1	88.8642
181	162	82	1	2	66.8665	1	1	1	268	NA	NA	11.51	5.06	6593	26.6	35.6664	4.9	58.5	91.4112	1	22	18	6	6.65	0.75	2.07	23.3892	0	0	0	1	1	1	0	1	1	0	1	0	1	94.6907
182	180.667	76.6667	1	2	63.6331	1	1	1	389	8.751	975.18	11.37	5.57	7046	24.8	31.115	6.7	62.1	91.406	2	22	19	3	5.5	1.42	1.17	26.7094	0	0	0	1	1	1	0	1	1	0	2	0	1	89.2786
183	194.667	92.6667	1	1	65.514	4	4	1	235	4.628	730.517	12.63	4.76	7751	25.3	28.8552	5.3	74.6	91.3781	1	22	19	6	5.06	1.02	1.35	22.5827	0	0	0	0	3	3	0	0	1	0	2	0	1	96.7971
184	176.667	84.6667	1	2	71.7426	1	1	1	313	10.19	273.302	16.06	5.29	6907	39.4	50.4275	7.4	52.8	91.3632	2	19	16	3	5.12	2.41	1.29	29.7265	0	0	0	1	1	1	0	1	1	0	1	0	1	105.07
185	161.333	80	1	2	70.4093	1	1	1	246	22.705	383.205	14.16	5.34	9244.3	19.6	18.7432	5.6	54.4	91.3216	2	22	20	2	5.84	1.3	1.31	19.7724	0	0	0	0	1	1	0	0	1	0	1	0	2	101.9
186	171.333	92.6667	1	2	65.0951	1	1	2	261	8.592	332.454	19.19	5.22	2018.1	10.4	45.5566	3.5	61.1	91.2411	2	19	16	5	4.66	1.22	1.17	24.0346	0	0	0	1	1	1	0	1	1	1	1	0	1	90.5484
187	181.333	80	1	2	65.6071	1	1	1	296	20.034	280.343	13.67	5.92	4412	43.6	87.3598	3.4	60.5	91.2091	2	20	17	5	4.12	1.24	1.31	17.8493	0	0	0	1	1	1	0	1	1	0	2	0	1	91.44
188	181.333	94	1	2	73.8946	1	1	1	263	4.641	342.24	7.93	4.94	6683	334	441.81	4	50.7	91.2022	1	22	20	8	5.58	1.28	1.2	23.4628	0	0	2	2	1	1	1	1	1	0	2	0	1	109.45
189	168	92	1	1	66.6557	3	4	2	326	8.742	437.448	8.75	14.66	3403	64.1	166.516	6.7	73.6	91.1523	1	22	19	6	6.94	2.48	1.05	31.2357	0	0	1	1	2	3	1	1	1	1	1	0	2	97.9722
190	164	96.6667	1	2	67.3621	1	1	1	274	17.393	252.149	24.91	6.41	3044	10.8	31.3646	5.6	58.4	91.1449	2	22	19	3	6.39	0.85	1.6	22.1474	0	0	0	1	1	1	0	1	1	0	1	0	1	94.7358
191	188.667	118	1	1	69.0951	4	4	1	368	7.511	345.832	14.25	5.64	7939.9	10.8	12.0246	6.6	70.7	91.0964	1	22	18	6	5.39	1.33	1.28	23.8806	0	0	0	0	3	3	0	0	1	0	2	0	1	101.878
192	200	91.3333	1	2	61.7057	1	1	1	285	4.436	575.114	11.56	5.85	5774	89.2	136.568	5.2	63	91.0542	1	19	16	6	6.31	2.43	1.85	29.2969	0	0	0	1	1	1	0	1	1	0	2	0	1	88.3584
193	179.333	98.6667	1	2	64.1232	1	1	1	551	8.883	473.423	20.68	5.02	9028	46.2	45.2388	9	62.2	90.9148	1	20	18	7	5.8	2.22	1.16	32.8933	0	0	0	1	1	1	0	1	1	0	1	0	1	88.9743
194	187.333	99.3333	1	2	72.2875	3	1	1	334	4.023	290.925	24.88	5.28	6861.5	13.8	17.7795	5	53	90.9011	2	22	19	3	6.04	1.92	1.91	26.4381	0	0	0	0	2	1	0	0	1	0	2	0	1	104.452
195	169.333	86.6667	1	2	64.4627	1	1	1	266	4.242	425.131	15.11	5.13	4501	10.4	20.4261	7.7	62.1	90.8749	1	20	18	7	5.62	1.24	1.42	25.4176	0	0	0	0	1	1	0	0	1	0	1	0	1	89.0442
196	198	89.3333	1	1	68.0958	4	4	1	340	7.003	215.766	17.9	6.58	8112	16.7	18.1991	4	72.4	90.8466	1	20	17	8	6.19	0.57	1.26	19.9546	0	0	0	0	3	3	0	0	1	0	2	0	2	99.4162
197	176.667	87.3333	1	2	64.2574	1	1	1	229	9.258	318.606	11.71	4.52	8145	43.2	46.8871	5	62.2	90.8292	2	22	19	5	6.49	1.86	1.17	24.1112	0	0	0	1	1	1	0	1	1	0	1	0	1	88.9366
198	172	92	1	2	65.9165	1	2	1	284	20.942	229.715	37.39	5.76	8548	34.6	35.7826	8.2	60.9	90.814	2	23	19	2	4.67	0.79	1.37	19.5816	0	0	0	1	1	1	0	1	1	0	1	0	1	90.6606
199	182.667	82.6667	1	1	66.3463	1	1	1	222	5.357	688.225	12.93	7.61	4314	10.4	21.3115	4.8	60.4	90.7861	2	20	17	4	7.01	1.94	1.2	24.6797	0	0	0	0	1	1	0	0	1	1	2	0	1	91.4065
200	170.667	88.6667	1	2	67.5756	1	1	1	252	8.017	317.582	17.79	8.05	5703.4	21.3	33.0146	5.3	59	90.7027	2	23	19	3	4.6	1.43	1.04	30.0215	0	0	0	1	1	1	0	1	1	1	1	0	1	93.5647
201	176	100	1	1	67.8604	4	4	1	345	5.48	1239.48	7.88	6.84	28292	35.9	11.2174	7.9	73	90.6888	2	20	17	4	7.14	1	2.67	25.0865	0	0	0	0	3	3	0	0	1	0	1	0	1	98.5431
202	170.667	90.6667	1	2	70.152	1	4	1	245	4.801	318.341	10.78	4.46	8069	65.9	72.1982	7.4	55.9	90.6718	1	22	20	5	6.48	1.85	1.44	28.0474	0	0	0	1	1	3	0	1	1	0	1	0	1	98.8242
203	181.333	94.6667	1	2	68.3669	1	1	1	235	8.187	428.097	12.46	5.26	8722.8	17.5	17.7355	7.3	58.1	90.6573	1	22	20	6	5.77	1.1	1.58	21.7865	0	0	0	0	1	1	0	0	1	0	2	0	1	95.0145
204	174	84.6667	1	2	74.9843	1	1	1	276	6.827	252.182	12.04	9.25	6296	14.9	20.921	5.4	50.5	90.6245	1	23	19	7	5.05	1.55	1.27	33.7778	0	0	0	0	1	1	0	0	1	1	1	0	1	109.624
205	171.333	68	1	1	64.4846	3	4	1	392	4.238	300.85	16.84	8.38	2497	10.4	36.8193	5.7	77.5	90.6098	2	20	17	3	5.1	1.51	1.61	24.8358	0	0	0	1	2	3	0	1	1	1	1	0	4	92.9277
206	160	97.3333	1	1	66.5243	4	4	1	334	11.551	417.438	9.93	5.82	3401	10.4	27.0326	4.9	75	90.5327	1	22	19	8	5.22	0.99	1.5	24.0205	0	0	NA	0	3	3	NA	0	1	0	1	0	3	95.9032
207	208	80	1	2	72.7967	1	1	1	169	8.241	327.909	9.81	4.78	6534.4	36.9	49.9208	7.1	53.1	90.5203	2	22	19	5	5.33	1.03	0.99	25.6568	0	0	0	1	1	1	0	1	1	0	2	0	1	104.077
208	160.667	88	1	2	70.6667	1	1	1	284	6.078	337.047	10.95	5.1	8114	10.4	11.3308	5.8	55.6	90.5047	2	20	17	3	5.14	1.13	1.56	25.2994	0	0	0	0	1	1	0	0	1	0	1	0	1	99.2924
209	172.667	84	1	2	62.8747	1	4	1	285	15.767	460.307	9.61	6	4774	22.1	40.9233	8.3	62.9	90.4831	2	22	19	3	5.54	0.9	1.5	28.4799	0	0	0	1	1	3	0	1	1	0	1	0	1	88.1839
210	160.667	79.3333	1	1	65.0869	4	1	1	385	8.53	292.362	19.54	4.46	9200	10.9	10.4737	10.2	77	90.4676	2	19	16	2	4.68	0.81	1.56	25.3069	0	0	0	0	3	1	0	0	1	0	1	0	1	93.4479
211	193.333	90	1	2	70.3107	3	3	1	312	8.373	516.353	10.84	5.21	22976	36.5	14.0436	6.5	56.1	90.4644	2	23	19	4	7.5	1.88	1.24	21.042	0	0	0	0	2	2	0	0	1	0	2	0	2	98.3726
212	189.333	89.3333	1	2	72.5695	1	1	1	227	8.662	368.967	8.4	5.87	10674.5	53.1	43.9752	6.5	53.5	90.4414	2	22	19	4	4	0.96	1.4	20.2645	0	0	0	1	1	1	0	1	1	0	2	0	1	103.245
213	180.667	101.333	1	1	66.0917	4	1	1	320	3.65	439.261	16.1	5.14	27184	23.1	7.51206	6.7	75.8	90.4131	1	20	17	7	4.7	1.25	1.4	24.4613	0	0	0	0	3	1	0	0	1	0	1	0	4	94.8617
214	200	100	1	2	74.1711	1	1	1	216	9.177	575.269	9.39	5.54	6873	20.7	26.6247	4.8	51.8	90.3847	2	20	18	5	6.55	1.47	1.19	27.7671	0	0	0	0	1	1	0	0	1	0	1	0	1	106.691
215	174.667	86.6667	1	2	63.2471	1	1	1	331	9.43	369.777	12.01	5.56	10069.5	59.7	52.4116	5.1	62.9	90.2467	1	22	18	7	5.78	2.09	1.38	28.7846	0	0	0	1	1	1	0	1	1	0	1	0	2	88.0783
216	183.333	100	1	2	73.5387	4	2	1	322	10.455	569.384	11.62	5.29	7614.8	21.1	24.4954	7.3	53.6	89.7725	2	22	20	5	4.82	0.98	1.38	19.6677	1	1	0	0	3	1	2	2	1	0	1	0	1	102.746
217	178.667	98.6667	1	2	61.6208	4	3	1	381	7.896	327.304	12.15	4.63	4257	10.4	21.5968	5.5	63.8	89.7291	1	24	20	6	8.15	1.62	1.58	31.0816	1	1	0	0	3	2	2	2	1	0	1	0	2	87.1054
218	169.333	82.6667	1	2	71.4442	1	1	1	290	1.958	155.708	36.38	6.46	8578	39.8	41.0164	4.3	56.2	89.6944	2	22	19	3	4.34	1.19	0.9	25.0985	1	1	0	1	1	1	2	3	1	0	1	0	1	97.8525
219	170.667	120.667	1	2	71.4771	1	1	2	326	11.725	876.74	11.08	10.51	12171.9	185	134.361	5.7	56.2	89.6737	1	20	18	8	3.93	2.08	0.86	23.0551	1	1	2	1	1	1	3	3	1	1	1	0	1	97.8433
220	162.667	90	1	1	62.026	1	1	1	412	9.374	536.762	12.87	5.46	17850	81.2	40.2141	7.2	80.7	89.6444	1	20	17	8	6.1	1.62	1.08	24.7126	1	1	0	1	1	1	2	3	1	0	1	0	3	89.3911
221	170.667	110	1	1	72.3231	1	4	1	290	8.474	368.418	17.79	5.98	4156	58.6	124.647	7.7	69.6	89.6298	1	20	17	8	6.79	2.8	1.27	24.5089	1	1	0	1	1	3	2	3	1	0	1	0	1	102.781
222	169.333	81.3333	1	1	71.3977	1	2	1	384	7.294	305.366	11.62	6.81	11101.6	20.2	16.0852	6.8	70.9	89.5308	2	20	17	5	2.67	0.57	1.17	21.8539	1	1	0	0	1	1	2	2	1	0	1	0	3	100.873
223	204	102.667	1	2	79.384	1	1	1	212	4.663	440.069	9.63	5.39	3445	38.3	98.2811	5.2	52	89.5043	2	20	17	3	5.93	1.6	1.6	22.9779	1	1	0	1	1	1	2	3	1	0	1	0	1	105.869
224	160.667	90.6667	1	1	68.6461	4	4	1	360	8.509	211.587	13.61	5.13	4620	44.2	84.5748	4.9	74.4	89.4882	1	22	17	7	4.6	1.26	1.52	28.9063	1	1	1	1	3	3	3	3	1	0	1	0	1	96.1813
225	230.667	120.667	1	2	65.8727	1	1	1	336	4.039	525.803	23.9	6.75	7703	125	143.453	5.7	62.4	89.4565	2	22	19	2	5.43	2.34	1.17	20.1746	1	1	0	1	1	1	2	3	1	0	2	0	1	88.1622
226	175.333	88	1	2	71.6496	1	1	1	194	5.88	361.434	15.08	5.93	2652.7	10.8	35.9912	4.9	56.5	89.4083	1	22	18	6	5.06	1.7	1.56	24.9503	1	1	0	1	1	1	2	3	1	0	1	0	1	97.1965
227	180.667	105.333	1	1	67.8385	4	3	1	275	6.208	321.712	26.25	5.97	5481	10.4	16.7739	7.8	75.7	89.3589	2	20	17	3	5.96	0.79	1.21	23.2541	1	1	0	0	3	2	2	2	1	0	1	0	1	94.5045
228	169.333	98.6667	1	1	62.9569	1	4	1	360	7.246	357.941	10.18	5.82	5594	10.5	16.5931	5.7	81	88.6615	2	20	17	3	6.9	1.19	1.23	25.3444	1	1	0	0	1	3	2	2	1	0	1	0	3	88.7404
229	196.667	98.6667	1	2	60.4025	1	1	1	342	6.983	409.137	9.79	6.24	9428	10.4	9.75157	4	64.9	88.6491	2	22	19	3	7.05	2.04	1.33	34.2936	1	1	0	0	1	1	2	2	1	0	2	0	1	85.7508
230	200	100	1	2	72.3696	1	1	1	425	6.436	457.775	16.34	6.07	3872	54.7	124.886	5	57.1	88.6486	1	19	16	5	8.34	2.8	1.05	22.1557	1	1	0	1	1	1	2	3	1	0	1	0	1	95.8241
231	181.333	59.3333	1	2	70.0726	1	1	1	199	7.267	416.965	17.92	6.01	12368	10.7	7.64795	5.9	60	88.6342	2	23	19	3	4.97	0.87	1.41	13.5602	1	1	0	0	1	1	2	2	1	0	2	0	1	91.094
232	214.667	108.667	1	1	71.8001	3	4	1	269	4.534	351.716	12.58	6.29	4599	135	259.496	6.3	72.2	88.6138	2	22	18	5	5.37	2.35	0.83	27.4066	1	1	0	1	2	3	2	3	1	0	1	0	1	98.6674
233	160.667	92	1	1	66.7461	4	4	1	275	10.192	359.716	10.09	5.77	6016	26.9	39.528	8.3	79.1	88.4359	2	22	17	2	4.38	1.22	1.01	27.6638	1	1	0	1	3	3	2	3	1	0	1	0	3	90.129
234	220.667	130	1	1	72.0137	3	4	1	295	5.236	268.455	20.53	5.24	8566.9	13.2	13.6211	4.1	72.3	88.4307	2	20	19	3	4.33	0.72	0.96	22.9568	1	1	0	0	2	3	2	2	1	0	2	0	3	98.4505
235	170.667	81.3333	1	2	73.1499	1	1	1	287	13.672	387.909	11.26	6.62	8022	30.8	33.9413	5.5	56.6	88.4195	2	20	19	2	6.69	2.45	0.76	24.0886	1	1	0	1	1	1	2	3	1	0	1	0	1	96.5911
236	183.333	100	1	1	73.1253	1	1	1	339	5.843	421.483	11.64	6.06	10309.9	49.4	42.3578	6.2	71.1	88.3485	2	22	19	4	3.94	1.77	0.76	25.6627	1	1	0	1	1	1	2	3	1	0	1	0	3	100.059
237	178	79.3333	1	1	68.8542	4	1	1	154	3.529	313.233	16.24	4.9	3006	13.1	38.525	7.3	76.6	88.2937	2	20	17	3	5.34	0.58	1.92	21.2496	1	1	0	1	3	1	2	3	1	0	1	0	1	92.9435
238	188.667	74	1	1	77.2396	1	1	1	334	5.064	613.09	13.88	8.27	3873	10.4	23.7381	5.4	70	88.2232	1	20	17	5	5.34	0.86	1.55	21.8297	1	1	0	0	1	1	2	2	1	1	2	0	2	101.563
239	188.667	100.667	1	1	66.8994	4	4	1	363	4.968	313.382	22.41	6.78	9137.5	41.9	40.5366	7.1	79.4	88.2033	1	22	19	5	6.61	2.09	1.68	21.6773	1	1	0	1	3	3	2	3	1	0	1	0	2	89.6944
240	177.333	83.3333	1	2	70.4038	1	3	2	184	8.076	327.121	13.03	10.87	13157	167	112.207	4	60.6	88.1391	3	20	17	10	8.45	2.08	1.31	30.5142	1	1	1	1	1	2	3	3	1	1	1	0	1	89.9678
241	205.333	81.3333	1	2	64.2656	1	1	1	189	5.1	191.009	34.31	5.31	6712	24.3	32.0048	5.6	63.8	88.0774	2	20	19	3	5.08	1.05	1.66	21.2312	1	1	0	1	1	1	2	3	1	0	2	0	1	86.3655
242	200.667	90	1	2	71.3402	4	1	1	226	8.925	309.07	8	5.5	9807	14	12.6198	5.4	59.6	88.042	2	22	19	4	4.28	1.11	1.4	21.3333	1	1	0	0	3	1	2	2	1	0	2	0	1	91.4664
243	152.667	84.6667	1	1	74.1958	4	4	1	278	6.565	297.037	37.81	5.4	6885	29.4	37.7489	4.9	71.3	87.5855	2	22	19	2	5.78	1.99	1.36	21.4626	1	1	0	1	3	3	2	3	1	0	0	0	1	99.4413
244	160.667	80	1	2	70.3901	1	1	1	287	7.746	479.569	10.71	4.97	4179	10.4	21.9999	5.3	61.8	87.5808	2	19	16	2	5.33	1.71	1.66	22.7177	1	1	0	0	1	1	2	2	1	0	1	0	1	87.9584
245	159.333	86	1	1	64.9911	1	1	1	313	14.151	619.844	11.79	5.92	1889	10.4	48.6701	4.6	80.9	87.5342	1	22	17	7	5.12	0.86	1.63	24.1672	1	1	0	1	1	1	2	3	1	0	0	0	3	88.2952
246	180.667	70	1	2	70.7899	1	1	1	291	8.797	642.834	9.96	6.55	3928	10.4	23.4057	5.3	61.4	87.522	2	20	19	5	6.19	1.38	1.31	26.986	1	1	0	0	1	1	2	2	1	0	2	0	1	88.5181
247	238	117.333	1	1	74.5544	4	4	1	311	5.432	347.864	21.19	5.08	8796	38.6	38.7938	4.1	71.2	87.4155	2	22	17	3	8.91	0.72	2.76	20.3075	1	1	0	1	3	3	2	3	1	0	2	0	1	99.505
248	188.667	108.667	1	2	63.7317	1	1	1	331	6.631	442.979	14.66	5.76	35990	101	24.8085	4	64.4	87.4135	2	22	19	5	4.98	1.29	1.11	24.3239	1	1	1	0	1	1	3	2	1	0	1	0	1	85.5824
249	169.333	89.3333	1	2	63.5674	1	1	1	274	4.564	306.837	11.35	5.3	7120	22.4	27.8118	5.4	64.5	87.3504	2	23	20	4	4.97	0.71	1.39	19.8991	1	1	0	0	1	1	2	2	1	0	1	0	1	85.474
250	160.667	87.3333	1	2	65.7823	1	1	2	214	7.041	776.193	14.89	12.19	3311	10.4	27.7674	5.1	63.7	87.3094	2	22	19	3	7	1.26	1.08	22.9544	1	1	0	0	1	1	2	2	1	1	1	0	1	86.1132
251	180.667	100	1	2	64.9254	1	1	1	305	8.26	422.743	14.9	5.37	4806	10.4	19.1298	5.2	64.1	87.1743	2	22	17	4	8.65	2.05	1.66	26.9313	1	1	0	0	1	1	2	2	1	0	1	0	1	85.7212
252	190	90	1	2	61.5031	4	4	1	328	9.626	669.374	11.42	6.54	12261.1	65	46.8646	5.2	65.4	87.154	2	22	19	2	6.54	2.64	1.04	28.4951	1	1	1	1	3	3	3	3	1	0	2	0	1	84.6837
253	176	95.3333	1	2	66.0643	1	1	1	224	17.585	467.981	9.74	5.08	5804.7	21.3	32.4385	4.1	63.7	87.1366	1	22	19	7	6.52	0.84	1.77	25.9215	1	1	0	1	1	1	2	3	1	0	1	0	1	86.0384
254	178	102.667	1	2	69.4209	1	1	1	219	5.01	522.479	10.04	6.72	8933.3	48.7	48.1923	5.8	62.5	87.0856	1	20	17	6	5.55	1.12	1.2	25.614	1	1	0	1	1	1	2	3	1	0	1	0	1	87.0672
255	186.667	92.6667	1	1	80.2868	1	1	1	250	9.785	316.907	11.69	5.71	5549	25.3	40.3057	5.8	54.3	87.0673	2	20	17	5	4.58	1.52	1.08	26.5946	1	1	0	1	1	1	2	3	1	0	2	0	1	100.202
256	161.333	90.6667	1	2	63.1431	1	1	1	293	8.35	590.87	10.48	6.87	8230	23.8	25.5645	4.9	65	86.7971	1	22	19	6	6.24	2.07	1.25	25.0709	1	1	0	0	1	1	2	2	1	0	1	0	1	84.831
257	160	80	1	2	67.4634	1	4	1	224	15.985	436.334	11.81	5.43	9275	12.6	12.0093	6.1	63.4	86.7783	2	25	20	4	5.47	0.64	2.1	17.827	1	1	0	0	1	3	2	2	1	0	1	0	1	86.1412
258	178.667	100.667	1	2	68.1369	1	1	2	191	8.202	306.186	13.66	9.04	5846	70.8	107.062	4.6	63.2	86.6993	1	23	20	8	4.71	1.4	0.87	28.6412	1	1	0	1	1	1	2	3	1	1	1	0	1	86.2817
259	168.667	98.6667	1	1	70.2067	1	2	1	345	4.539	233.572	39.09	5.46	5465	10.4	16.823	4.4	78.3	86.6733	1	20	19	6	5.6	1.03	1.87	23.7118	1	1	0	0	1	1	2	2	1	0	1	0	2	90.2616
260	162.667	89.3333	1	2	62.1328	1	3	1	307	5.969	337.799	12.59	5.16	5360	10.4	17.1526	6	65.6	86.4496	1	20	17	8	5.95	1.99	1.36	31.3656	1	1	0	0	1	2	2	2	1	0	1	0	1	84.2115
261	260	122.667	1	1	70.0534	4	3	1	305	5.905	451.811	12.76	6.52	1537	10.4	59.8164	6	79.3	86.3153	2	22	17	5	6.66	0.84	1.55	21.9281	1	1	0	1	3	2	2	3	1	0	2	0	1	88.9888
262	189.333	100	1	1	67.4305	4	4	1	294	4.717	642.183	8.75	5.69	15872	10.4	5.79245	5.2	80.7	86.3049	2	19	14	2	5.11	0.91	1.77	22.4913	1	1	0	0	3	3	2	2	1	0	1	0	1	87.8879
263	179.333	89.3333	1	1	71.9644	4	3	1	255	3.019	328.582	20.48	4.66	4311	10.4	21.3263	7.1	77.1	86.1549	2	22	16	2	5.43	2.65	0.99	25.5296	1	1	0	0	3	2	2	2	1	0	1	0	1	91.4246
264	178	76.6667	1	2	68.9144	1	1	1	291	9.32	297.831	11.4	4.71	7619	10.8	12.531	9	64.9	83.5039	2	19	15	4	4.09	1.05	1.22	29.9949	1	1	0	0	1	1	2	2	1	0	1	0	1	83.4863
265	167.333	98.6667	1	2	62.4641	1	1	1	298	14.43	407.679	9.9	6.5	8734.5	43.4	43.9251	6.1	67.5	83.3222	2	22	19	4	6.7	1.44	1.77	23.0916	1	1	0	1	1	1	2	3	1	0	1	0	1	81.3942
266	200	81.3333	1	2	64.0411	1	1	1	302	9.068	398.548	9.84	5.35	5095	15.6	27.0671	3.9	67	83.1483	2	23	20	4	7.02	3.14	1.17	26.6856	1	1	0	0	1	1	2	2	1	0	2	0	1	81.6811
267	178.667	84.6667	1	1	64.4873	4	3	1	371	4.603	374.364	19.56	5.91	980	13.5	121.778	5.5	84.8	82.9839	2	20	17	4	6.17	2.74	0.77	24.1588	1	1	NA	1	3	2	NA	3	1	0	1	0	3	83.7581
268	178	120	1	1	60.9637	2	4	1	250	8.934	533.06	10.32	4.48	9705	10.4	9.47324	8.5	86.6	82.9306	1	20	17	5	7.99	0.95	2.25	23.2858	1	1	0	0	1	3	2	2	1	0	1	0	2	82.6901
269	210	88	1	2	61.514	1	1	1	201	9.62	512.871	8.35	6.48	4285.6	10.4	21.4527	4.7	68.2	82.8403	1	22	20	5	6.85	1.49	1.14	23.9555	1	1	0	0	1	1	2	2	1	0	2	0	3	80.6815
270	199.333	94	1	2	66.7953	1	1	1	256	9.959	418.581	10.62	5.77	5181	10.4	17.7452	5.3	66.2	82.7481	2	23	20	4	5.74	1.7	1.1	22.8928	1	1	0	0	1	1	2	2	1	0	2	0	1	82.1163
271	165.333	79.3333	1	2	65.1335	1	1	1	305	8.681	410.449	10.25	5.07	7341	17.9	21.5555	3.8	67	82.5127	2	22	16	5	6.25	0.99	1.41	28.4113	1	1	0	0	1	1	2	2	1	0	1	0	1	81.4011
272	172	109.333	1	1	69.0541	1	4	1	289	6.911	282.371	15.62	5.36	3659	24.1	58.2258	6.8	83	82.4759	1	20	17	5	6.15	1.21	1.98	20.512	1	1	0	1	1	3	2	3	1	0	1	0	4	84.6735
273	200	100	1	2	63.8741	1	2	1	422	9.117	293.915	16.62	5.04	8646	10.8	11.0425	8.8	67.6	82.3534	2	19	15	2	7.21	1.76	1.09	29.9032	1	1	0	0	1	1	2	2	1	0	1	0	1	80.8879
274	174	96	1	1	66.2313	1	3	1	336	5.252	332.756	18.12	5.78	5151	10.4	17.8485	3.8	86.7	79.8066	2	20	17	4	4.2	1.81	0.88	26.5625	1	1	0	0	1	2	2	2	1	0	1	0	2	81.2024
275	188.667	90.6667	1	1	72.5257	4	2	1	393	3.067	278.885	32.01	5.68	4140	11.5	24.556	8.4	83.6	79.791	1	19	14	7	5.38	0.64	1.6	19.047	1	1	0	0	3	1	2	2	1	0	2	0	2	83.1406
276	170.667	100.667	1	1	60.835	4	4	1	328	10.276	476.555	11.96	6.46	2640	52.4	175.464	5.9	89.5	79.765	2	22	19	3	5.83	1.48	1.43	25.8166	1	1	0	1	3	3	2	3	1	0	1	0	3	79.6401
277	180	94	1	2	66.6886	1	1	1	191	5.233	1664.59	14.01	5.06	6827	78.8	102.037	7.8	68.3	79.7419	1	19	15	6	7.3	2.49	1.39	25.8065	1	1	NA	1	1	1	NA	3	1	0	2	0	1	79.2353
278	176	92	1	2	76.1102	1	1	1	340	9.138	404.082	14.01	5.02	4815	76.8	141.002	4.4	65.3	79.3558	2	23	19	2	7.04	3.05	1.34	27.6616	1	1	1	1	1	1	3	3	1	0	1	0	2	81.4603
279	178.667	99.3333	1	1	65.3087	1	1	1	219	4.629	302.983	42.19	6.13	5134.7	10.8	18.5938	4.6	87.6	79.3288	2	22	17	5	7.31	1.61	1.43	24.8047	1	1	0	0	1	1	2	2	1	0	1	0	1	80.4693
280	180.667	95.3333	1	2	64.9418	1	1	1	318	5.51	275.976	14.35	5.3	5422	26.8	43.6954	8.9	69.3	79.3201	2	20	18	3	6.61	0.94	1.62	22.806	1	1	0	1	1	1	2	3	1	0	2	0	1	78.3383
281	211.333	109.333	1	2	60.2984	1	1	1	194	7.417	253.696	17.06	5.04	8160	10.4	11.2669	5.2	71.2	79.3135	3	23	17	10	6.64	1.47	1.31	23.7954	1	1	0	0	1	1	2	2	1	0	1	0	1	77.083
282	176.667	105.333	1	1	64.9802	4	4	1	277	4.954	536.821	12.89	5.25	9733	17.4	15.8039	7.9	88	79.0754	1	19	14	5	5.77	0.84	1.92	18.4037	1	1	0	0	3	3	2	2	1	0	1	0	1	80.1293
283	180.667	100.667	1	1	70.82	3	3	1	327	5.402	557.436	16.67	5.68	18956	38	17.7214	6.3	85.4	78.6996	2	22	17	2	5.05	0.85	1.46	31.0598	1	1	0	0	2	2	2	2	1	0	1	0	1	81.5145
284	185.333	105.333	1	2	68.3231	1	1	1	314	8.95	767.027	12.36	5.64	7201	49.3	60.5222	5.8	68.5	78.5533	2	23	19	5	4.95	1.67	1.57	23.7134	1	1	0	1	1	1	2	3	1	0	1	0	1	78.5812
285	184.667	104.667	1	2	71.2142	1	1	2	231	10.053	711.882	11.04	17.02	8596	119	122.38	6.6	67.4	78.4954	1	20	17	6	6.02	1.79	1.33	29.4758	1	1	0	1	1	1	2	3	1	1	1	0	1	79.3923
286	181.333	92.6667	1	1	62.7926	4	4	1	421	7.583	372.032	23.4	5.68	30440	38.2	11.0938	7.3	90	78.1475	1	22	17	5	6.93	1.27	1.44	28.257	1	1	0	0	3	3	2	2	1	0	2	0	2	78.6226
287	214	101.333	1	2	72.9473	1	1	1	275	6.414	242.342	16.2	5.27	9438	28.3	26.5074	5.4	67.1	77.965	1	20	17	7	4.33	0.92	0.88	27.9577	1	1	0	0	1	1	2	2	1	0	1	0	1	79.4135
288	171.333	82.6667	1	1	68.6571	3	4	1	382	9.837	297.448	18.7	6.69	8357	12	12.6938	5.3	87.2	77.9146	2	22	16	3	7.5	1.12	1.11	27.2932	1	1	0	0	2	3	2	2	1	0	1	0	4	80.0785
289	180	109.333	1	2	63.6386	1	1	1	315	9.071	265.581	12.05	6.11	5968	12.5	18.5158	5.3	70.9	77.8707	2	22	17	5	4.09	1.27	1.27	34.7555	1	1	0	0	1	1	2	2	1	0	1	0	1	76.6164
290	174.667	95.3333	1	1	68.2793	3	4	1	419	6.398	337.861	18.2	6.65	7805	26.6	30.1279	5.4	87.5	77.798	2	22	19	5	5.71	1.26	1.56	27.7778	1	1	0	1	2	3	2	3	1	0	1	0	3	79.8511
291	188.667	127.333	1	2	63.0719	1	1	1	411	10.871	332.867	20.08	5.93	6385	10.4	14.399	5.7	71.3	77.6514	2	20	17	3	9.51	4.77	1.62	30.0392	1	1	0	0	1	1	2	2	1	0	2	0	1	76.2589
292	186.667	88	1	2	71.2334	1	1	1	213	7.926	322.422	18.44	5.51	2174	44	178.918	7.4	68.1	77.5106	1	19	16	7	5.58	0.9	1.51	27.2443	1	1	0	1	1	1	2	3	1	0	2	0	1	78.447
293	176	105.333	1	1	66.7488	4	4	1	276	1.918	202.652	58.68	8.33	7961	62.1	68.958	5.7	88.6	77.46	2	22	17	4	6.59	1.97	1.73	25.7778	1	1	1	1	3	3	3	3	1	1	1	0	1	79.0712
294	180.667	114	1	1	66.2259	3	3	1	492	8.579	313.025	13.62	5.8	972	10.4	94.5862	5.7	88.9	77.428	2	23	17	4	6.25	0.98	1.27	26.3465	1	1	0	1	2	2	2	3	1	0	2	0	1	78.8892
295	169.333	90	1	1	71.5483	4	4	1	344	2.9	728.47	17.44	5.46	3012	13.2	38.7418	5.3	86.2	77.4203	1	22	16	9	7.71	3.06	0.91	23.9	1	1	0	1	3	3	2	3	1	0	1	0	2	80.4748
296	209.333	108	1	1	63.2252	4	4	1	323	10.322	320.306	23.82	7.29	4138.2	10.4	22.2168	5.5	90.5	77.3903	2	20	15	2	7.48	1.3	1.46	27.0169	1	1	0	0	3	3	2	2	1	1	1	0	3	78.0128
297	178.667	96	1	2	64.9418	1	1	1	272	9.701	507.925	11.95	7.06	5327	18.6	30.8667	6.7	71.2	76.7682	2	21	14	3	5.27	1.17	1.62	29.8988	1	1	0	1	1	1	2	3	1	1	1	0	1	75.9309
298	170.667	80.6667	1	1	78.7214	1	1	1	383	13.742	299.521	14.1	5.25	8446.9	10.8	11.3028	4.2	85.3	76.6806	2	20	15	4	4	0.76	1.8	22.6562	1	1	0	0	1	1	2	2	1	0	1	0	1	80.741
299	174.667	98.6667	1	2	67.1786	1	1	1	314	7.082	292.771	10.88	4.61	7521	13.4	15.7503	8.3	70.4	76.6109	1	20	16	5	3.34	0.84	1.01	21.5019	1	1	0	0	1	1	2	2	1	0	1	0	1	76.4005
300	199.333	122	1	1	64.2464	4	4	1	475	4.201	376.279	30.63	4.88	2902	12.5	38.0779	6.3	90.9	76.4285	2	23	18	2	3.99	0.85	1.1	25.609	1	1	0	1	3	3	2	3	1	0	2	0	1	77.3647
301	179.333	86.6667	1	2	63.0883	4	4	1	235	8.873	394.998	12.73	6	6934	20.4	26.008	7.6	72.3	76.346	2	24	18	2	8.15	1.65	1.36	29.0294	1	1	0	0	3	3	2	2	1	0	1	0	1	75.0391
302	180	97.3333	1	1	61.0568	4	4	1	438	4.795	598.778	15.96	6.04	7277	179	217.451	6.7	92.7	76.3292	2	22	19	3	6.35	1.45	1.1	23.9	1	1	1	1	3	3	3	3	1	0	2	0	2	76.4196
303	175.333	100	1	2	68.9281	1	1	1	268	5.839	487.566	9.31	6.04	6125	233	336.287	7.4	70	76.1983	1	22	17	6	7.59	2.28	1.46	23.7253	1	1	0	2	1	1	2	3	1	0	1	0	1	76.5042
304	170	90.6667	1	2	63.6194	1	1	1	256	6.491	422.176	15.59	5.81	8970	20.1	19.8091	6.5	72.3	76.0617	1	21	14	6	6.58	0.92	1.7	22.2137	1	1	0	0	1	1	2	2	1	0	1	0	1	74.9115
305	168.667	70.6667	1	2	67.7755	1	1	1	268	5.323	328.864	22.9	5.74	8341.6	10.4	11.0216	4.5	70.7	75.8992	2	20	16	4	5.5	1.16	1.64	18.8588	1	1	0	0	1	1	2	2	1	0	1	0	1	75.8901
306	169.333	110	1	2	63.6632	1	2	1	249	8.509	396.98	13.01	5.79	8820.2	10.8	10.8245	4.8	74.2	73.6906	1	22	20	8	6.63	1.57	1.47	27.3438	1	1	0	0	1	1	2	2	1	0	1	0	1	72.6921
307	192	94.6667	1	2	77.5072	1	2	1	304	16.658	279.527	15.49	6.03	3068	10.4	29.9667	6	69.7	73.1356	2	22	19	4	7.48	1.23	1.77	24.7844	1	1	0	0	1	1	2	2	1	0	2	0	1	75.4745
308	208.667	108.667	1	1	61.577	3	3	1	304	3.837	274.465	20.81	4.96	7660	23.4	27.0052	8.6	95.8	73.0856	1	23	19	9	5.09	0.73	1.54	21.9098	1	1	0	0	2	2	2	2	1	0	1	0	1	73.4465
309	200.667	100	1	1	70.3491	2	4	1	338	5.521	553.352	14.49	5.9	9096	10.4	10.1075	5.5	91.1	73.0271	2	20	19	2	5.24	1.57	1.15	24.529	1	1	0	0	1	3	2	2	1	0	1	0	3	75.7602
310	194	100	1	1	76.4559	4	4	1	281	4.676	373.741	12.61	7.32	11556.4	34.1	26.0851	7.8	89	72.9794	1	19	16	10	4.3	1.15	1.2	21.7738	1	1	0	0	3	3	2	2	1	1	1	0	1	76.9356
311	199.333	119.333	1	2	60.7885	1	2	1	282	8.323	455.321	11.87	5.73	5715	33	51.0456	6.7	76.4	72.584	2	19	16	4	7.24	1.4	1.75	24.4494	1	1	0	1	1	1	2	3	1	0	2	0	1	70.9443
312	192.667	100	1	1	72.3641	4	2	1	297	7.185	267.867	18.4	5.39	11987.6	10.8	7.96438	5.6	90.5	72.5782	1	20	19	8	5.16	1.11	1.1	24.5906	1	1	0	0	3	1	2	2	1	0	1	0	1	75.9037
313	192.667	100.667	1	2	63.6057	1	1	1	334	5.348	495.702	18.02	6.82	4919	14	25.1601	7.1	75.3	72.4204	2	21	16	4	7.62	2.12	1.71	21.3148	1	1	0	0	1	1	2	2	1	0	1	0	1	71.4812
314	196.667	72	1	2	75.9596	1	1	1	254	7.354	287.205	13.34	7.96	10117	26.1	22.806	6.5	70.5	72.4115	2	20	18	5	6.62	0.75	1.36	25.2323	1	1	0	0	1	1	2	2	1	1	2	0	1	74.5972
315	171.333	100	1	1	60.2053	1	4	1	396	7.133	232.379	50.22	4.74	4141	10.8	23.0557	7.2	97.5	72.2405	2	23	20	5	5.23	0.82	1.45	23.5662	1	1	0	0	1	3	2	2	1	0	1	0	3	72.3006
316	168.667	98.6667	1	2	72.9418	4	4	1	262	4.504	425.733	38.43	4.25	5474	80.3	129.68	9.2	71.5	72.2051	1	23	19	6	7.96	2.42	1.51	44.0711	1	1	0	1	3	3	2	3	1	0	1	0	1	73.8022
317	168.667	100	1	2	60.3641	4	3	1	564	4.924	411.352	14.48	4.13	7931	10.8	12.0381	9.9	77	72.1154	1	20	17	7	5.08	1.36	1.57	31.6404	1	1	0	0	3	2	2	2	1	0	1	0	1	70.4068
318	164	92.6667	1	2	71.6386	3	1	1	395	3.446	434.129	14.53	5.06	33570	128	33.7069	4.5	72.2	72.0159	1	22	16	7	5.5	2.11	1.33	30.8185	1	1	1	1	2	1	3	3	1	0	1	0	1	73.2447
319	184	102	1	1	65.3443	4	4	1	420	10.28	418.115	10.69	6.77	23280	83.2	31.5937	5.8	94.9	71.9938	1	20	17	8	6.05	1.38	1.65	20.3857	1	1	0	1	3	3	2	3	1	0	1	0	2	73.3612
320	180	96.6667	1	2	70.6886	1	1	1	241	6.48	389.735	13.66	6.61	20780	140	59.5584	5.7	72.7	71.8957	2	22	17	2	4.01	1.57	0.85	26.0015	1	1	2	1	1	1	3	3	1	0	2	0	1	72.8608
321	197.333	108	1	1	72.9528	1	4	1	298	6.154	308.659	14.54	5.21	9092	61.2	59.5049	5.7	90.9	71.8943	2	20	15	3	8.25	2.1	1.14	28.0015	1	1	1	1	1	3	3	3	1	0	1	0	1	75.3943
322	183.333	87.3333	1	1	72.1725	1	1	1	264	12.243	307.363	36.43	4.63	14440	79	48.3638	7.3	95.9	67.7579	2	19	11	4	3.78	0.57	0.92	21.3039	1	1	1	1	1	1	3	3	1	0	2	0	1	71.0315
323	190.667	90.6667	1	2	68.4654	1	1	1	224	8.312	317.887	12.07	5.64	7900	15.3	17.1208	5.7	77.7	67.3847	1	19	15	9	4.54	1.29	1.21	19.4771	1	1	0	0	1	1	2	2	1	0	2	0	1	67.9166
324	182	111.333	1	2	61.5222	1	1	1	344	7.324	538.667	17.38	7.25	25200	43.7	15.33	5.9	81.1	67.1825	2	22	20	3	6.12	1.43	1.25	28.3987	1	1	1	0	1	1	3	2	1	1	2	0	3	66.0601
325	182.667	99.3333	1	1	71.2608	4	1	1	322	4.664	451.903	13.69	4.37	16390	31.3	16.8821	8.5	97.4	66.9256	2	19	11	2	5.17	1.54	0.97	22.9058	1	1	1	0	3	1	3	2	1	0	2	0	1	69.9509
326	170	101.333	1	1	73.2457	4	4	1	317	4.829	364.386	15.05	5.44	665	13.9	184.779	6.6	96.3	66.9114	1	18	12	7	5.5	0.94	1.39	23.2834	1	1	NA	1	3	3	NA	3	1	0	1	0	2	70.4796
327	187.333	90	1	2	72.4983	1	1	2	214	8.3	309.871	13.9	8.59	2139	61.3	253.344	7.6	76.4	66.8524	2	22	16	3	4.91	0.7	1.46	18.369	1	1	0	1	1	1	2	3	1	1	2	0	1	68.4521
328	180	100	1	2	60.909	4	4	1	372	13.268	342.849	12.69	6.42	9029.6	10.8	10.5734	4.4	81.9	66.6765	2	24	19	2	6.71	1.68	1.31	29.7278	1	1	0	0	3	3	2	2	1	0	1	0	3	65.449
329	250	108.667	1	1	68.9966	4	4	1	471	5.426	417.748	17.96	5.49	5667	144	224.631	6.4	99.3	66.4287	2	19	11	2	6.57	1.61	1.71	25.5296	1	1	NA	1	3	3	NA	3	1	0	1	0	1	68.8585
330	167.333	112.667	1	2	71.2197	3	3	1	265	5.264	503.296	12.34	4.53	5712	32.7	50.6081	5.2	77.4	66.4033	1	22	16	5	8.03	1.77	1.34	31.5963	1	1	0	1	2	2	2	3	1	0	1	0	1	67.6765
331	224.667	110	1	1	69.8864	1	1	1	338	7.815	268.379	17.28	5.02	5094	50.2	87.1175	5.8	78.3	66.0978	1	22	18	7	6.09	1.61	1.15	25.7214	1	1	0	1	1	1	2	3	1	0	2	0	1	67.0363
332	234	105.333	1	1	69.755	3	3	2	416	4.562	404.536	27.31	9.91	8291	334	356.123	9.6	99.5	65.9153	2	17	15	3	4.81	1.52	1.22	28.9275	1	1	2	2	2	2	3	3	1	1	1	0	2	68.5465
333	202	108	1	2	67.4196	1	1	1	404	7.862	239.645	17.44	5.15	3817	83.5	193.386	5.7	81.3	64.2645	2	20	16	2	6.76	1.48	2	19.7921	1	1	0	1	1	1	2	3	1	0	1	0	1	64.6599
334	176.667	92.6667	1	2	70.2505	1	1	1	293	4.645	945.635	15.96	5.39	5148	10.8	18.5458	6.9	80.6	63.6613	1	20	17	7	5.16	1.03	1.28	24.3232	1	1	NA	0	1	1	NA	2	1	0	1	0	1	64.7653
335	186.667	82.6667	1	2	72.6105	1	1	1	362	8.286	475.446	15.57	6.59	8984	36.3	35.7189	8.5	79.7	63.4704	2	25	18	2	4.05	1	1.05	18.7292	1	1	1	1	1	1	3	3	1	0	2	0	1	65.1714
336	181.333	100	1	1	69.911	3	4	1	317	4.82	384.773	18.85	6.67	7025	112	140.939	6	102.6	63.4455	2	23	16	3	6.02	0.83	1.84	24.4473	1	1	0	1	2	3	2	3	1	0	1	0	2	66.1321
337	222	104	1	1	67.729	4	3	1	372	12.404	321.57	16.43	6	6212	195	277.5	8	105.2	62.5054	1	23	17	5	3.91	0.6	1.06	25.3083	1	1	2	1	3	2	3	3	1	0	1	0	1	64.6644
338	188.667	101.333	1	2	70.256	4	1	1	227	5.788	374.475	30.68	6.12	3491	36.9	93.4409	4.4	82	62.3472	2	21	14	3	5.73	1.89	1.55	23.4375	1	1	0	1	3	1	2	3	1	0	1	0	1	63.4899
339	184	123.333	1	1	65.7358	3	4	1	418	9.875	522.641	16.25	7.76	1412	85.8	537.172	5.5	107.3	61.89	2	22	18	3	7.38	1.75	1.13	27.5482	1	1	1	2	2	3	3	3	1	1	2	0	3	63.5906
340	200	101.333	1	1	69.7194	1	1	1	283	5.562	409.226	15.98	5.61	6772	57.3	74.7994	7.4	105.2	61.6376	2	20	13	2	4.24	0.5	1.21	21.6441	1	1	0	1	1	1	2	3	1	0	1	0	1	64.2853
341	160	100	1	1	61.6975	1	2	1	470	7.866	435.711	24.4	8.1	11267	62	48.6456	9.8	110.9	61.1805	1	21	17	7	5.54	1.39	0.97	32.8933	1	1	0	1	1	1	2	3	1	1	1	0	3	62.0074
342	178	88.6667	1	1	80.401	3	3	1	361	7.479	387.543	18.26	6.62	32570	35.6	9.66257	8.7	104.5	60.0425	1	18	15	3	3.94	1.14	0.93	27.3275	1	1	0	0	2	2	2	2	1	0	1	0	3	63.8986
343	234.667	122	1	1	66.9596	4	3	1	346	5.279	317.34	21.34	4.96	7549	334	391.127	9	109.4	59.9391	1	19	12	7	4.24	1.3	1.41	21.875	2	1	2	2	3	2	3	3	1	0	2	1	1	61.9516
344	181.333	97.3333	1	1	68.8296	4	4	1	322	4.073	347.221	20.09	5.35	23510	23.3	8.76121	6	108.7	59.6178	1	18	11	6	5.39	1.1	1.4	19.6752	2	1	1	0	3	3	3	2	1	0	2	1	2	62.0643
345	171.333	100	1	1	71.8713	4	1	1	314	5.062	386.1	27.32	5.92	16200	15.4	8.40362	6.5	107.7	59.0131	2	19	13	5	5.66	1.91	0.79	28.1969	2	1	0	0	3	1	2	2	1	0	1	1	2	62.1815
346	180.667	77.3333	1	2	78.8528	1	1	2	238	7.968	297.094	21.99	6.92	4709	10.4	19.5238	8.1	83.7	58.8869	1	17	12	7	7.31	1.95	1.55	25.1074	2	1	0	0	1	1	2	2	1	1	2	1	1	61.2115
347	171.333	90.6667	1	1	66.089	1	3	1	551	4.851	486.841	24.96	5.52	38430	78.8	18.1266	8.9	112.2	58.492	2	18	12	5	5.87	3.4	1.06	34.7656	2	1	0	0	1	2	2	2	1	0	1	1	3	60.3311
348	179.333	87.3333	1	2	73.8426	1	1	1	318	6.238	341.771	24.69	5.41	1768	73.7	368.507	6	85.1	58.1288	2	17	13	6	6.16	2.1	0.78	22.2222	2	1	0	2	1	1	2	3	1	0	1	1	1	60.2168
349	190	118.667	1	1	68.2327	4	4	1	318	5.207	351.253	66.78	5.71	31800	285	79.2279	7	111.7	57.9298	1	17	16	7	5.06	1.41	1.08	26.0933	2	1	2	1	3	3	3	3	1	0	2	1	3	60.2511
350	177.333	108	1	1	63.1403	4	4	1	348	6.029	595.418	29.74	7.21	4600.2	10.4	19.9856	10	116.5	57.0618	1	18	16	7	8.68	1.43	1.62	29.39	2	1	0	0	3	3	2	2	1	1	1	1	1	58.3064
351	170	98	1	1	69.0376	4	4	1	342	3.293	427.491	17.93	5.99	15936	11.3	6.26844	6.5	113	56.8029	1	19	14	8	4.06	1.39	0.91	24.4546	2	1	0	0	3	3	2	2	1	0	1	1	2	59.3105
352	189.333	98	1	1	71.8631	4	4	1	323	3.916	228.102	34.23	6.49	8210	20.5	22.0735	6.1	111.6	56.5323	1	18	16	6	5.48	1.26	1.06	24.6893	2	1	1	0	3	3	3	2	1	0	2	1	1	59.682
353	189.333	72	1	2	74.8172	1	1	1	283	22.42	171.697	45.31	6.14	6551	10.4	14.0342	6.1	86.9	56.2895	2	20	15	5	3.27	1.25	0.78	28.8516	2	1	0	0	1	1	2	2	1	0	2	1	1	58.6235
354	208.667	106.667	1	2	72.1095	4	1	1	321	6.117	334.622	15.99	5.32	5636	10.4	16.3126	7	89.1	55.6623	1	20	18	7	6.01	0.77	1.34	27.3969	2	1	0	0	3	1	2	2	1	0	1	1	1	57.3841
355	179.333	97.3333	1	1	61.2977	3	2	1	519	16.111	395.299	16.95	9.55	8289	334	356.209	10.3	123.4	53.9206	1	21	16	7	6.08	2.87	1.18	28.3937	2	1	2	2	2	1	3	3	1	1	1	1	2	54.8896
356	192	100	1	1	79.0671	1	2	1	261	5.816	367.537	13.73	9.14	12899.6	34.5	23.643	5.6	116.3	52.9557	2	18	13	2	4.93	1.18	1.43	26.5731	2	1	0	0	1	1	2	2	1	1	1	1	2	56.5596
357	180	90	1	2	71.54	1	1	1	439	5.044	403.264	18.64	5.56	4450	44	87.4084	10.6	95.7	51.2599	2	18	15	5	7.79	2.93	1.49	37.2536	2	1	0	1	1	1	2	3	1	0	2	1	1	52.927
358	203.333	120.667	1	1	62.7762	3	4	1	340	5.474	207.401	19.17	5.41	10083	33.1	29.0201	9.7	132.2	49.0993	1	14	9	6	5.23	1.07	1.48	22.1003	2	1	0	0	2	3	2	2	1	0	2	1	3	50.4505
359	198.667	81.3333	1	1	70.3984	4	1	2	479	6.279	157.589	20.92	10.2	31510	10.8	3.02995	4.1	141.6	42.8308	1	15	11	9	7.74	1.6	1.11	29.9195	2	1	0	0	3	1	2	2	1	1	2	1	1	45.5341
360	208.667	100	1	2	70.5024	3	4	1	407	7.372	524.833	20.64	7.29	23988	37.3	13.746	7.2	118	40.083	1	11	10	5	5.47	2.1	1.26	21.5757	2	1	0	0	2	3	2	2	1	1	1	1	2	41.6856
361	198	108.667	1	1	63.2115	3	3	1	394	5.258	354.281	29.53	5.25	7070	334	417.626	15	295.7	18.4951	2	9	7	3	5.66	1.09	1.59	24.1672	2	1	2	2	2	2	3	3	1	0	1	1	1	19.8973
362	162	82.6667	0	2	66.4093	1	1	1	294	9.841	319.124	11.4	7.21	7067.1	10.8	13.5096	5.5	29.3	115.13	2	22	19	5	7.93	3.03	1.39	26.8889	0	0	0	0	1	1	0	0	1	1	1	0	1	210.594
363	145.333	102.667	0	1	61.6591	3	1	1	206	3.062	442.608	21.28	5.42	7596	87.4	101.715	6.4	45.5	115.042	1	26	24	6	4.38	2.14	1.2	21.1553	0	0	2	1	2	1	1	1	1	0	1	0	2	173.382
364	146.667	90	0	2	61.1718	1	1	2	203	9.25	904.88	9.2	11.22	7239.9	50.7	61.9065	5	37.6	110.035	2	26	23	3	4.93	2.52	0.95	31.3049	0	0	0	1	1	1	0	1	1	1	0	0	1	160.578
365	149.333	80.6667	0	2	61.191	1	1	1	164	5.145	271.701	14.83	5.67	1637	10.8	58.3224	4.7	39.3	108.431	2	22	20	3	5.8	2.27	1.3	28.2231	0	0	0	1	1	1	0	1	1	0	0	0	1	152.58
366	150	80	0	2	70.5517	1	1	1	339	14.942	435.289	11.85	6.22	8099	11.6	12.6616	4.4	35	105.476	2	28	26	1	4.92	2.61	0.9	25.1675	0	0	0	0	1	1	0	0	1	0	0	0	2	169.442
367	168.667	99.3333	0	1	64.0329	1	1	1	309	1.878	243.099	30.54	5.11	3760	13.3	31.2697	3.9	54.7	104.892	3	24	20	10	3.95	1.26	1.15	27.2109	0	0	0	1	1	1	0	1	1	0	1	0	2	139.117
368	154	96.6667	0	1	62.8747	1	1	1	352	13.875	790.29	18.32	6.87	6553	10.4	14.0299	7.2	56.2	104.58	1	27	23	5	7.56	2.85	1.47	23.0899	0	0	0	0	1	1	0	0	1	0	0	0	1	135.342
369	160	89.3333	0	2	60.3231	1	1	1	225	11.684	314.212	9.12	6.22	5856	21.3	32.1543	5.1	44.9	104.416	1	25	21	5	6.47	1.47	1.24	23.833	0	0	0	1	1	1	0	1	1	0	1	0	1	131.218
370	146	78.6667	0	1	66.8063	4	1	1	288	5.652	297.403	15.47	5.81	7092	32.5	40.5112	4.4	53.5	103.811	1	28	26	7	3.91	1.17	1.3	26.6999	0	0	0	1	3	1	0	1	1	0	0	0	2	141.501
371	159.333	100	0	2	61.974	1	1	1	307	10.587	497.408	10.77	5.22	5304.1	10.4	17.3333	3.8	44.5	103.516	1	24	20	4	6.59	1.91	1.17	24.1415	0	0	0	0	1	1	0	0	1	0	1	0	1	131.855
372	148.667	102.667	0	1	61.8809	4	1	1	387	8.025	654.549	12.31	4.48	3584	40.4	99.6492	4.5	59.6	102.8	2	26	20	3	6.96	1.5	1.08	28.7268	0	0	0	1	3	1	0	1	1	0	1	0	2	126.882
373	151.333	105.333	0	1	60.5914	4	4	1	425	15.001	295.055	13.4	5.72	4675	10.4	19.6658	6.4	61.2	102.613	1	23	19	5	7.14	2.27	1.3	24.1288	0	0	0	0	3	3	0	0	1	0	1	0	3	123.589
374	152	80.6667	0	2	60.627	1	1	2	190	4.413	368.033	11.64	9.44	1022	108	934.186	4.9	47.6	102.211	1	22	19	8	5.95	1.86	1.33	32.8484	0	0	1	2	1	1	1	1	1	1	0	0	1	122.541
375	136.667	88.6667	0	1	60.846	4	2	1	469	6.142	129.658	16.94	5.07	15900	10.8	6.00464	6.6	62	101.884	2	24	21	2	7.16	1.61	1.12	24.39	0	0	0	0	3	1	0	0	1	0	0	0	3	121.647
376	153.333	86	0	1	63.6441	3	3	1	323	4.919	314.394	18.77	5.45	3956	10.8	24.1339	5.6	60.2	101.118	2	22	19	3	4.96	2.21	1.07	23.2899	0	0	0	0	2	2	0	0	1	0	0	0	2	124.71
377	139.333	86.6667	0	2	60.7639	1	1	1	402	8.077	217.964	12.11	7.68	6916	10.8	13.8048	4.9	49.1	101.075	1	24	22	5	6.15	2.81	1.2	26.0145	0	0	0	0	1	1	0	0	1	1	0	0	1	118.177
378	154	90	0	1	63.039	3	3	1	238	4.392	401.57	19.91	5.97	4333	10.4	21.218	4.2	61.5	100.661	1	24	20	8	5.72	1.62	1.07	30.1194	0	0	0	0	2	2	0	0	1	0	0	0	3	121.909
379	144.667	72	0	2	67.091	1	1	1	190	5.39	381.307	9.37	6.1	6255	10.4	14.6983	5	43.5	100.611	1	23	22	7	4.03	1.07	1.14	25.7778	0	0	0	0	1	1	0	0	1	0	0	0	1	133.197
380	159.333	109.333	0	1	65.7851	1	1	1	228	6.185	368.8	13.58	4.71	5449	30.8	49.9683	4.9	59.2	100.297	1	23	19	8	5.61	1.2	1.39	21.1553	0	0	NA	1	1	1	NA	1	1	0	1	0	2	126.293
381	152.667	89.3333	0	1	63.8604	4	4	1	285	4.469	359.824	15.94	4.99	7468	10.4	12.3109	7.5	61.3	100.216	2	23	22	2	5.94	1.37	1.39	20.0062	0	0	0	0	3	3	0	0	1	0	0	0	1	122.047
382	156	86.6667	0	2	62.9322	1	1	1	212	5.624	255.824	10.99	5.03	7439	10.4	12.3589	6.4	48.3	100.087	2	23	19	2	5.71	1.98	1.3	24.9937	0	0	0	0	1	1	0	0	1	0	0	0	1	119.585
383	166.667	107.333	0	1	63.6742	4	4	2	419	8.708	401.482	25.42	8.09	4405	11.6	23.2794	5.6	62.2	99.7476	2	19	14	3	5.33	5	1.26	24.5935	0	0	0	0	3	3	0	0	1	1	1	0	1	120.083
384	160.667	90.6667	0	1	64.4846	4	4	1	423	8.739	342.261	13.62	5.62	6946	10.4	13.2361	6	61.5	99.6439	1	20	17	4	5.62	1.82	1.21	25.803	0	0	0	0	3	3	0	0	1	0	1	0	1	121.349
385	169.333	97.3333	0	1	66.59	4	1	1	231	4.233	252.558	16.36	5.76	5623	76.7	120.583	5.3	59.8	99.3187	1	22	17	5	5.84	1.41	0.83	27.3275	0	0	0	1	3	1	0	1	1	0	1	0	3	124.524
386	166	90	0	1	65.0459	4	3	1	271	4.161	363.601	11.89	5.68	11442.1	10.8	8.34408	6.2	61.4	99.3182	2	23	20	2	4.39	0.71	1.65	19.9546	0	0	0	0	3	2	0	0	1	0	1	0	3	121.364
387	164	82	0	2	64.5585	1	1	2	208	10.905	330.33	10.65	11.37	5569.6	28.2	44.7595	4.7	47.8	99.2895	1	23	19	8	6.03	2.11	1.07	31.1634	0	0	0	1	1	1	0	1	1	1	1	0	1	120.404
388	152	80.6667	0	1	73.8535	4	1	1	301	3.489	325.415	20.94	4.97	9641	12.4	11.37	5.9	53.2	99.0253	2	23	19	3	6.28	2.31	1.15	24.6669	0	0	0	0	3	1	0	0	1	0	0	0	2	139.552
389	154.667	85.3333	0	2	68.6762	1	1	1	136	10.26	272.332	12.04	5.26	5312	11	18.3061	5.9	44.4	98.8289	1	20	17	7	6.33	1.63	1.17	26.8352	0	0	0	0	1	1	0	0	1	0	0	0	1	129.471
390	178.667	71.3333	0	1	68.4545	4	4	1	269	6.42	302.991	11.93	5.4	7848	10.4	11.7148	6.2	59.2	98.4335	1	20	17	7	4.69	0.81	1.69	18.127	0	0	0	0	3	3	0	0	1	0	1	0	2	125.277
391	166	90	0	2	61.6454	1	1	1	201	9.511	642.777	12.56	4.76	5276	10.4	17.4257	9.2	52.3	98.3864	2	22	17	4	5.93	2.07	1.39	27.1715	0	0	0	0	1	1	0	0	1	0	1	0	1	109.552
392	159.333	93.3333	0	1	64.9911	4	4	1	293	8.154	297.105	9.03	5.92	6604	10.8	14.457	6	62.9	98.3756	2	23	19	3	4.71	1.09	1.66	21.7231	0	0	0	0	3	3	0	0	1	0	0	0	2	118.05
393	148	90.6667	0	1	61.7604	1	4	1	428	9.832	437.298	11	5.07	4487	25.3	49.8454	6.4	66.7	98.2366	2	22	17	3	3.76	5.72	1.02	24.7676	0	0	0	1	1	3	0	1	1	0	0	0	2	111.471
394	162	70	0	1	66.2122	3	3	1	271	6.378	315.02	11.39	4.64	3550	10.8	26.894	8.1	61.9	98.18	2	19	15	3	5.01	0.95	0.97	25.6369	0	0	0	0	2	2	0	0	1	0	1	0	1	119.8
395	162.667	86	0	2	61.5168	1	1	1	217	13.044	291.532	10.95	7.32	2868	10.4	32.0564	3.6	52.9	98.1065	1	22	17	7	7.22	1.95	1.62	23.8799	0	0	0	1	1	1	0	1	1	1	1	0	1	108.166
396	150.667	78	0	1	64.5914	4	4	2	219	6.942	507.2	12.54	8.27	188	99.3	4669.3	5.9	63.8	98.0779	2	20	17	5	5.64	1.26	0.98	28.3737	0	0	0	2	3	3	0	1	1	1	0	0	1	116.276
397	140.667	91.3333	0	1	67.4935	3	4	1	260	4.392	362.838	13.9	5.59	11369	14.3	11.1192	4.9	60.8	98.0199	1	20	17	8	4.47	1.19	1.06	24.1672	0	0	0	0	2	3	0	0	1	0	0	0	1	121.83
398	152.667	92	0	1	68.3915	1	2	1	255	6.314	284.927	13.36	5.61	3353	25.7	67.7579	5.3	60.1	97.8682	2	22	20	3	4.48	2.33	0.77	25.7657	0	0	0	1	1	1	0	1	1	0	0	0	5	123.138
399	177.333	111.333	0	1	60.4381	1	1	1	251	4.854	268.15	24.92	4.28	952	13.5	125.36	5.1	69.2	97.6651	1	22	20	8	5.08	1.79	0.72	28.7811	0	0	1	1	1	1	1	1	1	0	1	0	3	107.308
400	158.667	96.6667	0	2	60.2765	1	1	1	317	13.779	330.332	16.9	5.31	6069	10.8	15.7314	5.8	55.1	97.6471	1	19	15	6	4.95	0.99	1.28	26.847	0	0	0	0	1	1	0	0	1	0	0	0	1	103.625
401	150.667	88.6667	0	1	68.8323	2	2	1	301	9.553	392.246	18.35	5.51	7241	15.2	18.5569	4.6	60	97.6325	1	23	19	7	6.51	2.45	1.66	25.3906	0	0	0	0	1	1	0	0	1	0	0	0	2	123.214
402	150	80	0	1	65.5305	4	1	1	297	2.926	250.964	14.25	3.79	4168	10.8	22.9064	3.6	63.6	97.5588	2	23	19	5	4.58	1.3	1.11	20.2449	0	0	0	0	3	1	0	0	1	0	0	0	2	116.357
403	152.667	78.6667	0	2	61.4976	1	4	1	333	10.674	324.111	8.06	6.13	5467	10.8	17.4637	5.2	53.9	97.517	3	19	14	12	5.13	4.81	1.29	26.4855	0	0	0	0	1	3	0	0	1	0	0	0	1	105.86
404	150.667	102	0	1	61.8179	4	1	1	343	4.334	316.766	24.71	5.38	5147	10.4	17.8624	5.9	68	97.4209	2	25	23	4	5.26	0.92	1.09	22.7694	0	0	0	0	3	1	0	0	1	0	1	0	1	108.995
405	164	96	0	1	66.7324	4	4	1	256	5.645	413.675	16.8	5.49	2580	13	44.5435	4.8	62.8	97.2432	2	22	19	3	4.93	1.61	1.11	23.7843	0	0	0	1	3	3	0	1	1	0	1	0	1	117.634
406	170.667	100.667	0	2	66.8282	1	1	2	242	8.338	327.368	15.69	12.08	5119	15.2	26.2494	3.6	48.6	97.1868	2	20	17	4	6.92	2.26	1.43	27.7662	0	0	0	0	1	1	0	0	1	1	1	0	1	117.295
407	158	100	0	1	63.8576	4	4	1	311	6.575	364.714	16.73	5.22	5962	10.8	16.0137	6.6	66.2	97.0998	1	19	14	10	5.7	0.97	1.89	25.8953	0	0	0	0	3	3	0	0	1	0	1	0	2	111.684
408	149.333	70	0	2	71.2745	1	1	1	266	9.094	353.756	12.39	6.04	9057.6	30.2	29.475	4.5	44.6	96.8981	2	19	16	2	3.41	5.12	0.85	26.1412	0	0	1	0	1	1	1	0	1	0	0	0	1	127.834
409	168.667	96.6667	0	1	71.4552	1	1	1	196	3.098	296.593	12.29	5.14	9123	10.4	10.0776	5.7	58.5	96.8527	1	22	17	6	4.94	1.26	1.72	24.7639	0	0	0	0	1	1	0	0	1	0	1	0	1	125.908
410	155.333	90	0	1	65.859	1	1	1	292	12.998	333.094	9.47	8.71	15524	202	115.029	6.3	64.4	96.8352	2	22	19	3	4.84	1.46	0.89	24.3046	0	0	1	1	1	1	1	1	1	1	0	0	5	114.574
411	165.333	94.6667	0	1	64.9199	1	4	1	314	10.73	301.323	12.21	6.68	8042	10.4	11.4322	6.7	65.5	96.7999	5	19	16	3	6.58	1.13	1.9	19.9594	0	0	0	0	1	3	0	0	1	0	1	0	1	112.684
412	163.333	86	0	2	65.1006	1	1	1	280	9.333	323.291	16.28	4.75	10009	97.2	85.8492	5	51.4	96.5771	1	22	17	7	5.21	1.6	1.15	25.4028	0	0	0	1	1	1	0	1	1	0	1	0	1	110.538
413	159.333	110.667	0	1	60.0027	4	1	1	197	4.066	383.477	25.17	5.71	8154	10.4	11.2752	5.6	71.7	96.5457	1	22	19	6	3.52	1.42	1.24	19.1467	0	0	0	0	3	1	0	0	1	0	2	0	1	103.153
414	170.667	91.3333	0	1	68.1205	1	2	1	335	5.749	334.28	15.3	5.92	11633.4	12.2	9.27073	5.5	62.7	96.3627	2	20	19	5	4.43	0.87	1.36	20.0556	0	0	0	0	1	1	0	0	1	0	1	0	3	117.359
415	162	80	0	2	65.8864	1	1	1	156	14.201	456.365	13.82	5.09	4503	11.4	22.3802	8.5	50.9	96.3549	2	22	19	5	5.8	1.72	0.99	19.3963	0	0	0	0	1	1	0	0	1	0	1	0	1	111.521
416	156	90	0	1	60.1697	4	1	1	251	11.582	258.01	18.04	5.42	12364	15.8	11.2969	7.3	71.9	96.3221	2	22	17	3	5.86	0.81	1.53	25.8876	0	0	0	0	3	1	0	0	1	0	0	0	1	102.764
417	152	79.3333	0	2	63.7509	4	3	1	283	8.493	286.427	10.83	5.69	2115	10.4	43.4694	7.2	53.5	96.2211	1	20	17	5	6.53	2.12	1.48	23.6496	0	0	0	1	3	2	0	1	1	0	0	0	1	105.997
418	150.667	89.3333	0	2	60.0411	1	1	1	266	9.4	501.899	10.97	5.46	65510	33.8	4.5611	7.3	58.1	96.1175	1	23	19	8	7.27	1.68	1.55	23.7332	0	0	0	0	1	1	0	0	1	0	0	0	1	97.5525
419	144.667	93.3333	0	2	64.501	1	1	1	273	11.221	522.231	11.7	4.83	8190	10.4	11.2256	6.7	53	96.0116	2	23	19	3	7.3	1.13	1.38	26.7738	0	0	0	0	1	1	0	0	1	0	0	0	1	106.897
420	140	65.3333	0	2	70.8501	4	1	1	263	4.33	440.983	9.24	5.44	3105	10.8	30.7484	5.2	46.4	95.9304	1	22	20	6	5.16	1.15	1.37	21.7502	0	0	0	1	3	1	0	1	1	0	0	0	1	122.276
421	160.667	80.6667	0	2	65.9576	1	1	1	237	7.069	257.034	13.95	5.7	4612	51.5	98.714	5.1	51.6	95.8749	1	19	16	5	8.04	1.61	1.27	23.6439	0	0	0	1	1	1	0	1	1	0	1	0	2	109.752
422	134	84	0	2	61.0568	1	1	1	329	2.707	233.777	12.72	4.68	8615	13.7	14.0581	5	57.3	95.8705	1	23	19	7	4.73	1.65	1.23	30.2022	0	0	0	0	1	1	0	0	1	0	0	0	1	98.7889
423	148.667	91.3333	0	1	60.9227	1	4	1	304	10.292	371.144	12.59	5.32	9227	11.8	11.3053	7.2	71.8	95.8689	2	20	17	3	5.4	1.06	1.31	25.5588	0	0	0	0	1	3	0	0	1	0	0	0	1	102.669
424	164	88	0	1	70.2204	4	4	1	308	7.919	428.363	11.16	5.36	6264	21.2	29.9188	6	61.3	95.837	2	20	17	4	4.48	0.7	1.27	21.6041	0	0	NA	0	3	3	NA	0	1	0	1	0	1	119.717
425	159.333	78.6667	0	2	63.0308	1	1	1	225	5.426	362.603	11.5	4.95	5412	23.8	38.8758	6.9	55.1	95.776	1	22	17	5	6.11	1.53	1.56	25.5889	0	0	0	1	1	1	0	1	1	0	0	0	1	102.689
426	169.333	95.3333	0	1	64.0767	1	2	2	273	10.547	646.077	11.64	16.59	6096	334	484.353	6.5	68.2	95.7717	1	22	19	7	5.66	1.9	1.18	25.9095	0	0	2	2	1	1	1	1	1	1	1	0	4	107.838
427	150	90.6667	0	1	62.0589	1	4	1	268	7.918	484.782	11.91	5.24	6586	46.6	62.5496	5.3	70.6	95.7679	1	23	19	5	7.32	1.74	1.55	20.0973	0	0	0	1	1	3	0	1	1	0	0	0	1	104.294
428	160	80	0	2	67.165	1	1	1	224	5.317	475.734	7.81	5.47	5972	12	17.7632	5.3	50.5	95.7416	1	24	21	8	4.64	0.82	1.82	31.6118	0	0	0	0	1	1	0	0	1	0	1	0	1	112.102
429	158.667	86	0	2	67.2526	1	1	1	382	7.29	354.554	12.45	5.66	4334	217	442.62	7.3	50.6	95.6204	2	22	19	4	7.9	2.27	1.6	30.7742	0	0	0	2	1	1	0	1	1	0	0	0	1	111.817
430	160	80	0	2	67.1704	1	1	1	278	7.53	294.877	14.54	5.33	5656	15.8	24.695	5.6	50.8	95.5515	1	22	18	8	5.61	3.59	1.04	21.1109	0	0	0	0	1	1	0	0	1	0	1	0	1	111.337
431	148	85.3333	0	1	71.5784	3	3	1	405	NA	NA	17.25	4.93	3840	23	52.9489	5.9	60.4	95.506	2	24	22	3	5.75	6.22	0.88	29.2	0	0	0	1	2	2	0	1	1	0	0	0	2	121.306
432	120	80.6667	0	2	60.3285	1	1	1	253	11.06	245.739	8.75	5.16	10887.1	10.8	8.76945	4.5	59	95.4397	1	23	20	6	6.12	1.3	1.64	21.8989	0	0	0	0	1	1	0	0	1	0	0	0	1	95.7444
433	154.667	82.6667	0	1	64.7118	1	1	1	243	6.662	470.32	10.06	6	10116.9	29.7	25.9519	6.6	53.9	95.3399	2	22	19	5	5.06	1.52	1.05	27.1918	0	0	0	0	1	1	0	0	1	0	0	0	1	104.771
434	160.667	90	0	1	63.9754	4	4	1	242	5.207	250.133	14.09	4.66	5311.6	10.4	17.3089	7.2	69.1	95.3249	1	22	19	8	5.26	0.98	1.4	26.9531	0	0	0	0	3	3	0	0	1	0	1	0	1	106.253
435	168.667	79.3333	0	2	63.3676	1	1	1	191	6.599	224.037	13.55	6.43	8342.8	80.7	85.5111	6.1	55.5	95.3226	2	19	16	2	4.68	0.88	1.48	21.7784	0	0	0	1	1	1	0	1	1	0	1	0	3	101.725
436	159.333	77.3333	0	2	60.7721	1	1	1	249	6.999	860.988	8.96	5.86	7799	14.9	16.8892	7.7	58.9	95.196	1	22	19	6	6.29	1.83	1.95	23.2446	0	0	0	0	1	1	0	0	1	0	0	0	2	95.7895
437	163.333	94	0	1	68.8241	4	4	1	388	3.294	339.164	32.29	5.48	9540	42.2	39.1043	4.4	64.1	95.0213	1	22	17	5	5.95	1.48	1.76	17.9908	0	0	0	1	3	3	0	1	1	0	1	0	2	114.168
438	156	90	0	2	60.6461	1	4	1	237	5.151	483.169	11.58	5.02	17464	21.7	10.9844	4	59.4	95.0156	2	22	19	5	5.16	3.28	1.16	27.8293	0	0	0	0	1	3	0	0	1	0	0	0	1	94.8996
439	151.333	70	0	1	66.8966	4	4	1	256	8.308	443.475	13.44	6.27	3395	10.4	27.0803	5.5	66.4	94.9311	2	24	20	3	7.33	1.8	1.34	23.426	0	0	0	0	3	3	0	0	1	0	0	0	1	110.25
440	151.333	100	0	1	65.4018	3	1	2	261	3.524	308.701	12.87	6.55	4997	35.5	62.8029	4	68.2	94.8844	1	22	18	5	4.3	4.93	0.85	30.8444	0	0	0	1	2	1	0	1	1	1	1	0	2	107.391
441	127.333	84	0	1	70.4422	1	1	1	387	4.838	293.055	15.29	5.12	4489	10.8	21.2684	5.6	62.6	94.8661	2	22	19	3	5.45	1.74	1.08	27.2932	0	0	0	0	1	1	0	0	1	0	0	0	1	116.778
442	158	83.3333	0	1	67.3593	4	4	1	268	3.599	310.54	17.39	6.63	3925.8	10.4	23.4189	4.9	66	94.8583	1	25	22	10	5.09	0.67	1.45	22.5686	0	0	0	0	3	3	0	0	1	0	0	0	1	110.867
443	156.667	108.667	0	2	60.4326	1	1	1	307	4.049	448.25	10.5	5.63	22350	21.9	8.66218	6.3	60	94.8441	1	22	17	6	5.12	2.3	1.38	28.251	0	0	0	0	1	1	0	0	1	0	1	0	1	93.8725
444	142	71.3333	0	2	66.2888	1	1	1	250	7.736	484.835	9.82	5.21	7739	18.7	21.3608	6.5	53.1	94.7545	1	22	19	6	5.94	1.57	1.37	20.1746	0	0	0	0	1	1	0	0	1	0	0	0	2	106.075
445	154.667	79.3333	0	2	67.5975	1	1	1	272	5.67	359.465	16.06	6.07	7578.5	25	29.162	4.9	52.1	94.4766	1	22	17	7	5.36	3.58	1.04	27.6304	0	0	0	0	1	1	0	0	1	0	0	0	1	107.998
446	158.667	106	0	2	60.95	1	1	1	277	5.775	523.85	8.92	5.9	4067	56.4	122.593	5	60.1	94.4482	2	25	23	4	4.52	1.23	0.93	25.434	0	0	0	1	1	1	0	1	1	0	1	0	1	93.5302
447	158	90	0	2	63.77	1	1	1	392	4.541	332.493	17.16	5.2	1542	10.4	59.6224	5.2	56.6	94.4417	1	23	20	6	4.94	2.16	1.62	20.2848	0	0	0	1	1	1	0	1	1	0	0	0	1	99.3197
448	156.667	87.3333	0	1	65.9274	1	1	1	343	4.758	597.354	11.42	6.18	6849	12.4	16.005	5.2	68.5	94.3643	2	20	17	5	5.32	1.19	1.6	25.2505	0	0	0	0	1	1	0	0	1	0	0	0	3	106.675
449	153.333	83.3333	0	1	63.1978	4	4	1	237	5.222	246.781	12.83	5.74	6682	10.4	13.759	3.4	71.8	94.3489	5	22	18	4	4.88	1.08	1.47	22.4059	0	0	0	0	3	3	0	0	1	0	0	0	3	101.908
450	160.667	101.333	0	1	61.963	3	3	1	218	4.09	320.071	50.86	5.52	5234	126	212.813	4.9	73.4	94.3126	1	19	16	8	5.83	3.19	0.96	31.4139	0	0	1	1	2	2	1	1	1	0	1	0	3	99.7476
451	158	90	0	1	61.7029	4	4	1	261	6.223	181.503	16.92	4.27	4904	10.4	18.7475	5.6	73.8	94.2743	2	22	17	2	5.32	0.9	1.49	20.5151	0	0	0	0	3	3	0	0	1	0	0	0	2	99.2087
452	149.333	84.6667	0	1	62.7543	1	1	1	290	6.379	357.715	14.19	5.74	9476.1	10.4	9.70207	5.3	72.6	94.2133	1	22	17	8	5.53	2.19	0.96	25.2966	0	0	0	0	1	1	0	0	1	0	0	0	2	100.757
453	150.667	88.6667	0	2	71.3648	1	1	1	353	7.806	320.265	11.39	5.38	5952	10.4	15.4465	4.4	48.5	94.2023	2	20	18	4	6.82	4.6	1.31	28.229	0	0	0	0	1	1	0	0	1	0	0	0	1	116.016
454	158	81.3333	0	1	70.0068	4	4	1	191	7.036	330.559	11.43	5.24	8795	12.2	12.2627	5.8	64.2	94.1747	1	24	20	8	4.49	0.74	1.39	21.797	0	0	0	0	3	3	0	0	1	0	0	0	1	113.569
455	151.333	80.6667	0	1	72.5722	4	1	1	311	4.004	260.461	15.07	3.73	8211	10.4	11.1969	4.7	61.5	94.1407	2	20	18	5	5.35	0.75	1.72	19.4789	0	0	0	0	3	1	0	0	1	0	0	0	1	118.473
456	154.667	90.6667	0	2	68.9473	1	1	1	140	4.193	365.236	10.14	5.58	2898.4	10.4	31.7202	5.4	51.3	94.0627	2	20	17	3	3.59	1.04	0.99	21.603	0	0	0	1	1	1	0	1	1	0	0	0	1	109.504
457	152.667	98	0	2	67.8138	1	1	1	188	8.301	225.42	10.44	5.42	7224	36.4	44.5435	6.8	52.6	94.0372	2	20	19	2	5.32	1.54	1.15	24.7796	0	0	0	1	1	1	0	1	1	0	0	0	1	106.745
458	155.333	96.6667	0	1	63.4387	1	4	1	370	NA	NA	16.79	6.14	6448	10.8	14.8067	6.8	72.1	94.0281	1	22	19	7	5.36	0.88	1.63	23.4874	0	0	0	0	1	3	0	0	1	0	0	0	2	101.341
459	143.333	98.6667	0	2	62.2259	1	1	1	244	16.97	400.418	16.1	5.97	34620	42.5	10.8523	5.3	59.3	94.0191	1	22	19	6	5.95	1.62	1.25	22.2814	0	0	1	0	1	1	1	0	1	0	0	0	2	94.5892
460	158	81.3333	0	2	67.707	1	1	1	279	11.18	362.263	11.06	5.15	9367	19.4	18.3089	5	53.1	93.8153	2	22	18	3	5.63	2.76	1.23	27.5141	0	0	0	0	1	1	0	0	1	0	0	0	1	105.62
461	158	86	0	2	64.5585	1	1	1	245	13.699	523.135	8.92	5.65	6305	14.2	19.9097	6	56.9	93.7568	2	23	18	2	6.69	2.41	1.53	20.8655	0	0	0	0	1	1	0	0	1	0	0	0	1	98.4697
462	134	76	0	1	68.397	1	1	1	371	4.968	244.864	28.21	5.8	7231	14	17.1155	5.6	66.8	93.7043	2	24	21	2	4.08	1.23	0.97	27.7253	0	0	0	0	1	1	0	0	1	0	0	0	1	108.997
463	157.333	86.6667	0	1	69.3005	4	2	1	278	9.962	374.748	12.7	6.79	8620	22	22.5619	6.7	65.8	93.6904	1	22	19	6	6.62	1.05	1.6	24.8135	0	0	0	0	3	1	0	0	1	0	0	0	2	110.616
464	138	88	0	2	72.0055	1	1	1	275	9.182	412.88	9.83	4.86	9156.7	59.5	57.4432	7.1	48.8	93.5893	2	19	16	4	5.47	1.28	1.29	26.635	0	0	0	1	1	1	0	1	1	0	0	0	1	114.985
465	160.667	99.3333	0	1	65.5359	4	3	2	196	2.019	254.663	32.06	9.13	8528	31.3	32.4457	3.5	70.7	93.4027	1	22	19	7	4.4	1.26	0.88	25.815	0	0	0	1	3	2	0	1	1	1	1	0	3	102.978
466	163.333	90.6667	0	2	62.7187	1	1	1	225	4.494	308.483	13.75	7.31	19180	40.5	18.6667	4.6	59.9	93.3844	1	20	17	7	5.47	2	1.13	23.2335	0	0	0	0	1	1	0	0	1	1	1	0	2	93.3471
467	158.667	89.3333	0	2	66.7899	1	1	1	299	3.812	270.625	21.29	5.15	11800.1	56.4	42.2527	5	55.1	93.28	2	19	16	3	6.47	2.96	1.11	27.7774	0	0	0	1	1	1	0	1	1	0	0	0	1	101.489
468	157.333	81.3333	0	2	64.5859	1	1	1	242	10.919	1228.34	9.99	4.72	2593	10.4	35.4561	5.4	57.8	93.2561	2	20	17	5	6.67	1.22	1.35	27.9161	0	0	0	1	1	1	0	1	1	0	0	0	1	96.6941
469	144.667	101.333	0	1	62.7844	3	2	1	475	5.892	269.792	12.38	5.32	8263	10.8	11.5544	7.1	74.5	93.1985	1	23	20	5	3.73	1.58	0.9	29.0698	0	0	0	0	2	1	0	0	1	0	1	0	3	97.7882
470	154.667	84.6667	0	2	62.1328	1	1	1	231	6.978	402.135	10.54	5.56	6547	10.8	14.5828	6.6	61.2	93.1095	2	22	18	5	5.27	1.94	1.37	24	0	0	0	0	1	1	0	0	1	0	0	0	1	91.2363
471	138	87.3333	0	1	64.4928	4	1	1	323	8.107	274.668	16.14	5.84	9820	10.4	9.3623	7.7	58.3	93.053	1	22	19	7	8.02	2.08	1.31	25.8475	0	0	0	0	3	1	0	0	1	0	0	0	2	95.7658
472	131.333	72	0	2	67.9425	1	1	1	229	17.499	331.181	10.29	5.32	4469	10.8	21.3636	6.9	54.3	92.9741	1	22	19	5	3.84	0.79	1.14	20.2222	0	0	0	0	1	1	0	0	1	0	0	0	1	102.858
473	140.667	98.6667	0	2	66.0561	1	1	1	219	NA	NA	10.96	5.32	5128.6	18.7	32.2332	5.5	56.6	92.9372	1	20	17	16	7.39	1.95	1.34	26.5339	0	0	0	1	1	1	0	1	1	0	0	0	1	98.6121
474	159.333	88.6667	0	2	71.4387	1	1	1	212	12.083	580.001	8.19	6.01	3921.8	10.4	23.4427	5.6	50.6	92.8495	2	22	19	6	4.57	0.91	1.51	24.5487	0	0	0	0	1	1	0	0	1	0	0	0	1	110.455
475	156	96	0	1	66.4312	4	4	1	406	4.655	331.985	16.52	5.34	4820	14.2	26.0437	4.7	70.7	92.8171	2	23	19	4	6.18	2.97	0.98	25.9516	0	0	0	0	3	3	0	0	1	0	0	0	3	102.695
476	149.333	77.3333	0	2	65.4784	1	1	1	272	5.122	258.627	13.97	7.01	8592	120	123.466	4.5	57.7	92.726	2	22	19	2	6.44	1.09	1.67	24.3083	0	0	0	1	1	1	0	1	1	1	0	0	1	96.618
477	151.333	80	0	1	67.9562	4	4	1	251	6.357	322.111	14.31	6.07	7140.2	59.5	73.666	6.7	69.2	92.6411	1	20	19	6	6.1	0.68	1.54	21.6041	0	0	0	1	3	3	0	1	1	0	0	0	2	104.784
478	158.667	97.3333	0	1	71.1047	4	1	1	268	10.068	343.964	11.94	4.74	4659	11.4	21.6308	4.8	65.7	92.5683	1	19	16	7	5.26	1.34	0.94	18.9164	0	0	0	0	3	1	0	0	1	0	0	0	3	110.233
479	156.667	68.6667	0	1	69.3799	3	1	1	324	9.751	300.77	12.77	5.08	9584	33.3	30.7155	6	67.8	92.4929	2	22	20	5	6.45	0.94	1.62	24.4663	0	0	0	1	2	1	0	1	1	0	0	0	1	106.834
480	137.333	64	0	2	62.9185	4	1	1	323	4.151	316.752	16.36	5.22	18980	11	5.12339	5.8	61.5	92.4481	4	23	19	3	4.28	1.47	0.87	26.4792	0	0	0	0	3	1	0	0	1	0	0	0	1	90.4917
481	168	66.6667	0	1	63.3895	4	1	1	246	8.101	448.064	11.56	5.08	9405	18.2	17.107	6	75.2	92.4472	2	20	17	4	4.16	0.7	0.95	21.4472	0	0	0	0	3	1	0	0	1	0	1	0	2	96.5504
482	152.667	96.6667	0	1	64.9035	1	1	1	317	5.402	336.438	15.38	5.07	492	29.7	533.644	8.1	73.4	92.3845	2	22	19	4	4.46	1.28	1.07	21.6448	0	0	0	2	1	1	0	1	1	0	0	0	2	98.8133
483	164	90	0	2	73.8316	1	1	2	280	8.923	230.608	26.85	8.15	4098	10.4	22.4348	4.5	49	92.2721	1	19	16	5	5.79	4.23	0.85	25.6934	0	0	0	0	1	1	0	0	1	1	1	0	1	113.863
484	162	90	0	1	63.4743	4	4	1	406	6.329	371.358	8.16	5.13	8503	10.4	10.8124	5.2	75.5	92.241	2	22	20	3	5.6	1.34	1.54	23.6652	0	0	0	0	3	3	0	0	1	0	1	0	2	96.0817
485	149.333	95.3333	0	2	74.308	1	1	1	208	4.624	271.47	15.82	4.66	8880	15.5	15.4305	4.6	48.6	92.2122	1	23	19	6	7.61	2.58	1.15	22.5818	0	0	0	0	1	1	0	0	1	0	0	0	1	114.795
486	154	90	0	1	67.1184	4	4	1	252	4.982	378.646	12.04	6.88	5870	10.4	15.6623	6.1	71.1	92.1562	2	22	19	4	6.1	1.37	1.49	24.1415	0	0	0	0	3	3	0	0	1	0	0	0	2	101.815
487	148.667	80	0	1	68.7693	4	2	1	328	4.977	215.775	11.99	5.19	10954.9	50.9	41.0743	6.1	69.3	92.0588	2	22	18	2	3.92	1.87	0.8	29.223	0	0	1	1	3	1	1	1	1	0	0	0	1	104.357
488	154.667	95.3333	0	1	65.1088	1	4	1	360	5.575	302.69	12.97	9.45	6917	26.7	34.1235	4.4	73.8	92.0455	1	22	19	7	5.3	1.24	1.28	24.0449	0	0	0	1	1	3	0	1	1	1	0	0	1	98.1325
489	154.667	80	0	1	64.5558	4	4	1	349	4.689	500.474	9.42	5.34	4962	10.4	18.5284	4.5	74.9	91.8436	1	20	17	10	5	0.79	2.16	22.004	0	0	0	0	3	3	0	0	1	0	0	0	1	96.6385
490	160.667	94.6667	0	1	66.2587	1	4	1	349	8.363	406.004	13.13	6.44	297.2	19.6	582.999	5.9	73	91.7149	1	22	19	6	6.92	2.2	1.26	29.1019	0	0	0	2	1	3	0	1	1	0	1	0	2	99.0221
491	162	61.3333	0	1	62.9131	4	4	1	265	9.296	377.649	14.82	4.48	8174	17.5	18.9262	5.4	77.4	91.6642	2	22	18	2	7.08	0.82	2.43	21.5287	0	0	0	0	3	3	0	0	1	0	1	0	3	93.5335
492	172.667	78.6667	0	2	66.7269	1	1	1	219	10.613	468.286	10.35	5.98	7094	10.4	12.9599	4.6	58.3	91.6041	1	20	17	7	6.58	1.27	1.93	19.6311	0	0	0	0	1	1	0	0	1	0	1	0	1	95.1061
493	120	90	0	1	64.7009	3	1	1	298	10.534	363.379	12.23	5.91	8616	41.9	42.9901	11.3	75.2	91.5994	1	20	17	5	4.03	0.79	1.34	22.0386	0	0	0	1	2	1	0	1	1	0	0	0	1	96.1499
494	155.333	81.3333	0	1	73.2895	1	1	1	185	11.958	672.468	11.5	5.46	14700	122	73.3674	8.2	65	91.5607	2	22	20	3	5.12	0.94	1.39	21.9261	0	0	1	1	1	1	1	1	1	0	0	0	1	110.921
495	157.333	86	0	1	69.9274	4	4	1	276	4.126	266.779	11.29	5.17	9424	13.5	12.6637	7.8	69	91.4758	1	22	19	8	4.7	0.71	1.75	24.235	0	0	0	0	3	3	0	0	1	0	0	0	2	104.526
496	150	77.3333	0	2	69.7604	1	1	1	183	5.351	505.89	10.96	6.51	5693	10.8	16.7704	6.3	55.2	91.2993	2	20	18	2	4.36	1.21	0.98	27.0389	0	0	0	0	1	1	0	0	1	0	0	0	1	100.386
497	152	83.3333	0	1	61.1389	3	4	1	302	3.74	500.471	19.7	7.07	4052	14	30.5435	5.2	79.9	91.2978	2	22	20	2	4.95	0.85	1.7	20.0184	0	0	0	1	2	3	0	1	1	1	0	0	3	90.6896
498	149.333	104	0	1	62.9788	4	1	1	410	4.197	258.159	17.44	5.05	4699	10.4	19.5654	6.7	78.1	91.2835	2	22	20	3	4.43	0.85	1.05	25.7995	0	0	0	0	3	1	0	0	1	0	1	0	1	92.5472
499	158	83.3333	0	1	67.0144	4	4	1	417	8.034	342.068	16.67	4.92	1096	10.4	83.8848	8.2	73.1	91.1781	2	23	19	3	4.56	1.46	0.92	24.0449	0	0	0	1	3	3	0	1	1	0	0	0	2	98.6384
500	143.333	90	0	1	67.3539	3	1	1	326	2.829	388.085	17.02	5.61	7629	33.1	38.3549	4.5	72.8	91.1148	2	23	19	2	5.12	1.6	1.02	33.564	0	0	0	1	2	1	0	1	1	0	0	0	2	99.006
501	162	80.6667	0	1	66.653	4	4	1	268	5.455	441.102	14.29	5.89	5893	10.8	16.2012	5	73.7	91.1032	1	20	17	5	3.91	0.84	1.15	24.717	0	0	0	0	3	3	0	0	1	0	1	0	1	97.8196
502	148.667	80.6667	0	2	63.3292	1	1	1	248	4.544	536.724	10.52	6.7	12686.7	21.7	15.1207	3.8	62.4	91.0692	1	20	19	5	5.79	0.9	1.79	21.7555	0	0	NA	0	1	1	NA	0	1	0	0	0	2	88.8698
503	140	80.6667	0	2	68.4791	1	1	1	407	17.53	408.086	13.67	6.04	1141	64	495.855	6.5	57.3	91	1	22	20	5	5.2	1.31	0.79	28.4529	0	0	1	2	1	1	1	1	1	0	0	0	1	96.5148
504	156	102	0	1	61.3826	3	3	1	302	9.011	462.114	13.77	5.91	25100	254	89.4583	4.3	80.1	90.8666	1	23	19	5	5.88	1.63	0.96	20.9042	0	0	2	1	2	2	1	1	1	0	1	0	2	90.3553
505	163.333	80	0	1	65.3689	4	1	1	288	5.422	266.459	13.73	5.23	6897	334	428.102	8	75.9	90.8241	3	19	16	15	5.85	1.21	1.23	19.5312	0	0	1	2	3	1	1	1	1	0	1	0	1	94.9291
506	162.667	96	0	1	63.9097	4	4	1	548	5.93	506.993	13.65	3.58	4554	31.8	61.7298	6.6	77.9	90.7842	1	20	17	7	3.99	1	1.48	23.4375	0	0	0	1	3	3	0	1	1	0	1	0	3	92.5454
507	134	68.6667	0	2	73.3443	1	1	1	195	5.7	387.321	14.11	7.74	5216	43.6	73.8941	6.5	52.1	90.7386	1	22	19	6	5.36	1.96	0.99	24.6667	0	0	0	1	1	1	0	1	1	1	0	0	1	106.224
508	150	82	0	2	69.744	1	1	2	226	7.829	509.843	10.73	11.04	3460.3	43.8	111.898	4.5	56.4	90.666	2	20	18	3	6.18	2.78	1.06	27.7994	0	0	0	1	1	1	0	1	1	1	0	0	1	97.9298
509	169.333	92	0	2	60.4326	1	4	1	177	6.208	392.201	8.78	5.04	4261	10.4	21.5766	4.8	63.7	90.6529	2	22	20	4	4.99	2.15	1.32	20.2235	0	0	0	0	1	3	0	0	1	0	1	0	2	87.6088
510	161.333	91.3333	0	1	67.7728	4	1	1	323	3.201	311.851	17.89	6.87	6802	10.8	14.0361	5.4	73.2	90.6427	1	22	19	7	4.76	2.41	0.74	22.0386	0	0	0	0	3	1	0	0	1	0	1	0	1	98.2582
511	155.333	97.3333	0	1	72.2081	1	4	1	256	20.044	420.038	17.56	6.96	6611	60.7	81.1675	4.5	68	90.5638	1	22	18	6	4.84	0.84	1.77	17.5278	0	0	0	1	1	3	0	1	1	0	0	0	1	105.611
512	152.667	95.3333	0	2	67.5893	1	1	1	270	7.349	266.746	10.33	6.68	6464	10.4	14.223	4.6	59.3	90.5428	1	24	20	5	5.89	0.97	1.35	26.7912	0	0	0	0	1	1	0	0	1	0	0	0	1	93.0149
513	141.333	88	0	1	72.9692	4	4	1	211	5.146	373.933	21.77	7.37	8889	28.6	28.4429	5.1	67.2	90.5201	2	20	18	2	6.2	0.9	1.26	20.5508	0	0	0	0	3	3	0	0	1	1	0	0	1	106.836
514	147.333	72.6667	0	2	66.7899	1	2	2	324	10.461	377.491	13.51	10.28	5215	17.6	29.8345	5.2	60.5	90.4545	2	22	18	2	7.25	1.82	1.05	24.7967	0	0	0	0	1	1	0	0	1	1	0	0	1	91.1089
515	169.333	89.3333	0	2	70.7817	1	1	2	247	12.925	277.324	14.53	6.56	8438	19.6	20.5342	8.7	55.6	90.4316	1	22	19	8	5.54	1.85	1.33	24.9069	0	0	0	0	1	1	0	0	1	1	1	0	1	99.2596
516	155.333	88.6667	0	1	64.2355	2	3	1	332	6.135	479.702	13.32	5.99	11266	16.1	12.6333	8.8	78.4	90.3388	1	22	19	7	5.16	1.62	0.83	22.4103	0	0	0	0	1	2	0	0	1	0	0	0	2	91.7698
517	155.333	95.3333	0	1	67.3867	4	1	1	285	4.443	413.764	21.07	8.04	7343	10.4	12.5205	7.2	74.3	90.3334	1	20	18	7	6.9	1.31	1.1	28.959	0	0	0	0	3	1	0	0	1	1	0	0	4	96.6935
518	146	100.667	0	1	63.9699	4	4	2	361	11.527	481.405	14.68	10.16	3653	13.2	31.9437	7.7	79.7	89.7718	2	23	19	2	7.53	2.88	1.24	29.34	1	1	0	1	3	3	2	3	1	1	1	0	5	90.1204
519	160.667	91.3333	0	1	66.13	4	4	1	333	4.111	290.001	16.22	4.88	8265	88.9	95.0866	7	77.1	89.7592	2	22	20	2	4.5	1.17	1.67	18.8533	1	1	0	1	3	3	2	3	1	0	1	0	3	93.0073
520	159.333	90	0	1	72.3231	3	1	1	191	6.337	734.536	13.88	5.07	6056	61.3	89.4819	5.8	69.6	89.6298	2	22	18	4	6.14	0.5	2.42	27.0329	1	1	0	1	2	1	2	3	1	0	0	0	1	102.781
521	133.333	75.3333	0	2	68.5092	1	1	1	382	5.785	219.997	10.58	5.53	12423.7	22.4	15.9389	4.2	60	89.6129	1	22	17	6	4.69	0.94	1.64	30.04	1	1	0	0	1	1	2	2	1	0	0	0	1	91.5122
522	151.333	96	0	1	69.1143	1	4	1	415	11.554	476.095	16.8	4.4	12946.2	25.2	17.2075	7.6	73.7	89.5416	3	23	19	10	6	1.6	2.37	18.8189	1	1	0	0	1	3	2	2	1	0	0	0	2	97.1022
523	162.667	88.6667	0	2	61.6674	1	1	1	329	6.365	284.088	14.51	5.05	8033	15.7	17.2776	4.7	64	89.361	2	23	19	5	4.32	3.12	0.91	26.3349	1	1	0	0	1	1	2	2	1	0	1	0	1	86.778
524	149.333	79.3333	0	1	61.8727	4	1	1	288	10.123	466.356	10.99	5.39	7598	10.8	12.5657	10	81	89.3393	1	22	18	6	4.66	1.31	0.98	29.7607	1	1	0	0	3	1	2	2	1	0	0	0	2	89.0539
525	159.333	92	0	1	68.5832	4	4	1	329	6.514	408.701	12.04	5.01	6290	10.8	15.1787	4.2	74.8	89.3307	1	22	17	5	3.25	0.97	0.94	22.3214	1	1	0	0	3	3	2	2	1	0	0	0	2	95.6058
526	159.333	97.3333	0	1	70.4476	3	4	1	465	9.181	244.991	15.01	4.64	9864	13.6	12.1884	6.9	73.7	88.7069	1	19	16	5	6.11	1.46	1.57	23.7113	1	1	0	0	2	3	2	2	1	0	0	0	1	96.7263
527	170	100	0	2	61.2704	1	1	1	212	6.137	356.852	11.94	6.24	7487.9	10.4	12.2782	4.7	64.6	88.6052	2	22	17	4	6	1.48	1.04	29.3333	1	1	0	0	1	1	2	2	1	0	1	0	1	85.9612
528	162	90.6667	0	1	67.989	1	4	1	365	6.63	791.281	11.46	5.69	6113	10.4	15.0397	5.9	77.3	88.5004	1	20	17	10	6.59	0.88	1.77	23.7885	1	1	0	0	1	3	2	2	1	0	1	0	1	92.2093
529	180.667	100	0	2	69.8836	1	1	1	278	6.562	435.723	11	5.51	6313	39.1	54.7522	4.6	61.1	88.223	2	20	17	4	7.36	3.56	1.61	25.3695	1	1	0	1	1	1	2	3	1	0	1	0	1	89.253
530	179.333	101.333	0	1	64.0931	4	4	1	293	5.612	261.066	18.21	5.18	6970	93.5	118.588	5.2	80.8	88.2199	1	22	18	6	5.69	0.88	1.37	21.3847	1	1	0	1	3	3	2	3	1	0	1	0	1	88.6714
531	152	75.3333	0	1	69.807	4	1	1	316	5.825	318.352	13.99	5.87	7759	26.1	29.7369	5.6	75.6	88.1797	2	22	19	4	5.33	1.07	0.97	21.7687	1	1	0	0	3	1	2	2	1	0	0	0	1	94.1008
532	138.667	92	0	1	65.7029	4	2	1	326	9.734	194.147	21.05	6.2	3210	19.4	53.4266	7.2	80.1	88.1503	1	23	19	7	3.28	1.59	0.77	25.0607	1	1	0	1	3	1	2	3	1	0	0	0	1	89.1163
533	149.333	91.3333	0	1	62.976	1	4	1	316	5.621	446.32	10.39	5.81	6713	10.4	13.6955	5.5	81.4	88.1231	2	23	19	4	7.62	0.92	1.94	23.9411	1	1	0	0	1	3	2	2	1	0	0	0	3	88.2319
534	161.333	94.6667	0	1	62.7926	4	1	1	400	6.652	348.482	30.43	5.76	9447.5	10.4	9.73144	4.5	81.5	88.1059	1	20	17	6	4.93	0.93	1.27	23.9411	1	1	0	0	3	1	2	2	1	0	1	0	1	88.1592
535	160.667	78.6667	0	1	67.9644	3	2	1	331	4.784	310.023	13.43	5.6	8712	28.6	29.0208	6.2	78.2	88.0956	2	20	19	3	5.14	1.74	0.97	25.5183	1	1	0	0	2	1	2	2	1	0	1	0	2	90.9924
536	168	87.3333	0	1	69.8754	3	2	1	313	9.605	1098.88	11.24	5.49	16210	10.8	5.88981	7.6	76.7	87.6156	1	20	17	6	6.15	0.84	1.85	20.4491	1	1	0	0	2	1	2	2	1	0	1	0	1	92.5267
537	180.667	85.3333	0	2	66.6886	NA	1	1	252	5.031	386.439	11.23	5.8	8272	10.4	11.1143	3.6	63.2	87.5859	1	20	17	5	5.31	2.94	1	26.6389	1	1	0	0	NA	1	2	2	1	0	2	0	1	86.6588
538	160.667	80	0	1	69.922	4	4	1	354	7.116	235.825	22.46	5.55	7150	15.5	19.164	6.6	76.8	87.54	2	22	18	5	5.37	0.6	1.37	21.3856	1	1	0	0	3	3	2	2	1	0	1	0	1	92.3752
539	170	110.667	0	1	71.9452	4	3	1	354	4.147	453.959	34.53	4.85	6773	13.4	17.4898	6.3	74.4	87.4382	1	23	19	7	4.55	2.28	0.96	21.1553	1	1	0	0	3	2	2	2	1	0	1	0	3	95.2691
540	169.333	91.3333	0	1	71.332	3	3	1	271	7.505	303.569	13.97	6.66	3913.3	10.8	24.3973	5	75.2	87.4305	1	20	17	8	4.97	0.89	0.98	20.3807	1	1	0	0	2	2	2	2	1	0	1	0	2	94.2642
541	142.667	90	0	1	63.6906	4	4	1	336	4.237	396.811	15.29	6.04	50130	44.7	7.88262	5.7	81.6	87.4221	2	22	18	4	5.41	1.53	1.06	27.3646	1	1	1	0	3	3	3	2	1	0	0	0	2	87.7811
542	151.333	70.6667	0	1	71.0609	1	1	1	460	6.329	337.756	16.22	3.83	9799	10.4	9.38236	4	75.6	87.4064	2	22	19	5	5.15	1.4	1.2	28.1472	1	1	0	0	1	1	2	2	1	0	0	0	1	93.7613
543	141.333	88.6667	0	1	64.0082	4	3	1	283	3.842	322.349	56.36	5.68	10695	10.4	8.59633	7.9	81.6	87.2273	1	20	17	6	5.33	1.31	1.13	22.1222	1	1	0	0	3	2	2	2	1	0	0	0	3	87.6925
544	154	71.3333	0	2	74.6968	1	1	1	273	4.968	326.114	10.55	6.31	9620	30.5	28.0276	6.4	57.7	86.9118	1	24	20	6	5.2	2.68	0.99	24.653	1	1	0	0	1	1	2	2	1	0	0	0	1	94.0688
545	131.333	96	0	1	68.0301	4	3	1	357	5.132	382.493	16.66	5.88	28380	37.4	11.6498	7.6	80	86.8521	1	21	19	8	5.53	2.04	1.12	25.9645	1	1	0	0	3	2	2	2	1	0	0	0	1	88.6165
546	162	94	0	1	74.4778	3	4	1	305	2.778	307.203	53.32	6.53	8621	10.8	11.0746	4.7	72.8	86.6674	1	22	17	7	5.83	1.61	1.02	25.6245	1	1	0	0	2	3	2	2	1	0	1	0	1	97.0058
547	160.667	70	0	2	63.1102	1	1	1	219	5.719	281.351	16.17	4.57	11162	26.6	21.0669	5.1	65.1	86.6559	2	22	16	5	5.29	1.87	1.3	22.213	1	1	0	0	1	1	2	2	1	0	1	0	2	84.6896
548	156	90	0	2	73.3169	4	1	1	259	6.159	252.141	13.96	5.15	7438	72.3	85.9296	6.6	60.5	86.4008	4	22	17	5	6.03	2.08	1.07	20.0082	1	1	0	1	3	1	2	3	1	0	0	0	1	89.4006
549	167.333	70.6667	0	1	65.859	3	1	1	518	5.064	372.053	29.05	5.48	27710	11.5	3.66878	5.2	81.4	86.3564	1	20	17	6	4.23	1.34	1	29.7578	1	1	0	0	2	1	2	2	1	0	1	0	3	87.4338
550	150	102	0	2	67.718	1	1	1	202	5.903	357.827	16.33	5.36	6308.4	10.4	14.5739	8.7	63.6	86.294	2	22	19	2	8.11	1.77	1.57	27.6787	1	1	0	0	1	1	2	2	1	0	1	0	1	85.7631
551	176	78	0	2	67.2526	1	1	1	221	4.962	669.708	10.02	5.49	2372	15.7	58.5121	4.9	63.8	86.2486	1	20	17	6	8.19	1.92	1.68	28.0402	1	1	0	1	1	1	2	3	1	0	1	0	1	85.5726
552	162	90.6667	0	2	61.5688	1	1	1	255	5.178	416.261	14.96	6.26	7139	10.4	12.8782	4.6	67.8	83.3995	2	22	17	2	7.98	1.41	1.55	22.9104	1	1	0	0	1	1	2	2	1	0	1	0	1	81.2164
553	160.667	96.6667	0	2	66.5024	4	1	1	288	10.407	272.28	16.95	5.48	10918.1	334	270.433	7	65.9	83.3751	2	19	14	5	5.61	1.53	1.7	18.9866	1	1	2	1	3	1	3	3	1	0	1	0	1	82.6215
554	162	80.6667	0	1	74.0068	1	4	1	174	5.701	339.579	15.7	5.85	10181.9	17.2	14.9335	6.3	80	83.2812	2	24	20	4	5.61	0.9	2.24	28.0171	1	1	2	0	1	3	3	2	1	0	1	0	1	87.1146
555	168	90.6667	0	1	72.9254	4	1	1	303	5.114	250.65	14.89	6.12	7833	17.2	19.4116	6	80.6	83.1616	2	20	19	4	4.91	0.57	1.31	20.9998	1	1	0	0	3	1	2	2	1	0	1	0	1	86.6251
556	159.333	99.3333	0	1	71.1102	1	4	1	361	4.561	690.818	11.95	4.54	7914	110	122.873	8	81.6	82.9824	2	22	16	3	4.48	0.64	1.6	24.281	1	1	0	1	1	3	2	3	1	0	0	0	3	85.8393
557	150	79.3333	0	1	67.8193	4	4	1	329	3.261	212.326	36.15	5.41	10661.1	10.8	8.95535	6.7	83.2	82.9526	2	20	17	2	6.52	0.99	1.32	26.8116	1	1	0	0	3	3	2	2	1	0	0	0	3	84.7485
558	169.333	110	0	1	69.8234	4	1	1	382	3.725	541.094	17.68	5.44	5392.7	10.4	17.0486	6.4	82.3	82.8756	2	22	19	4	5.87	2.08	1.22	25.5102	1	1	0	0	3	1	2	2	1	0	1	0	1	85.313
559	150	69.3333	0	2	63.8056	1	1	2	229	12.034	330.81	8.19	12.56	6983	11.3	14.3053	6.1	67.4	82.6887	2	19	14	3	8.06	1.51	1.32	27.2109	1	1	0	0	1	1	2	2	1	1	0	0	1	81.1826
560	160.667	70	0	1	70.872	4	4	1	431	6.272	401.077	12.16	4.94	2505	12	42.3481	7.1	82.1	82.5098	1	20	17	6	5.53	1.05	1.6	21.0437	1	1	0	1	3	3	2	3	1	0	1	0	1	85.2944
561	160.667	80	0	2	72.7118	1	1	1	378	4.899	307.48	23.72	5.11	18890	22.1	10.3424	3.9	64.2	82.3788	1	19	15	10	6.26	1.39	1.29	27.1918	1	1	0	0	1	1	2	2	1	0	1	0	1	83.6222
562	137.333	72	0	2	63.7755	4	1	1	215	8.472	470.699	11.34	4.93	9690	31	28.2812	5.3	67.7	82.2633	2	20	17	4	5.83	1.24	1.27	29.5159	1	1	0	0	3	1	2	2	1	0	0	0	1	80.7753
563	150	72.6667	0	2	68.7036	1	1	1	308	6.155	392.448	11.23	6.78	6110	21.7	31.3963	6.4	65.8	82.2467	2	22	16	2	6.48	1.5	1.65	22.5069	1	1	0	1	1	1	2	3	1	0	0	0	1	82.2211
564	168	90	0	2	60.5695	1	1	2	224	10.73	527.895	14.78	14.42	5715	16.5	25.5228	7.3	70.8	79.7037	2	19	16	3	9.08	1.45	1.25	27.5838	1	1	0	0	1	1	2	2	1	1	1	0	1	77.5152
565	160	78	0	1	70.1656	3	4	1	407	4.743	254.451	9.94	5.34	1247	10.8	76.5628	7.6	85	79.5122	2	20	17	5	3.6	2.41	1	27.5134	1	1	0	1	2	3	2	3	1	0	1	0	1	82.1119
566	140.667	100	0	2	67.2033	1	1	1	235	8.71	441.717	15.18	5.07	7622	13.3	15.4256	7.5	68.4	79.3136	1	21	16	7	6.78	1.19	1.78	22.3478	1	1	0	0	1	1	2	2	1	0	1	0	3	78.9783
567	150	96.6667	0	1	61.3826	4	1	1	386	5.263	427.086	13.09	5.17	3068.1	40.8	117.558	7.3	89.8	79.138	1	20	17	8	5.5	0.65	1.72	21.0828	1	1	0	1	3	1	2	3	1	0	0	0	1	79.189
568	161.333	90	0	1	70.7871	3	3	1	260	6.217	321.739	14.86	5.12	5638	10.8	16.934	5.6	85.2	78.9412	2	19	16	3	4.47	1.26	0.79	26.4548	1	1	0	0	2	2	2	2	1	0	1	0	2	81.7431
569	166.667	88.6667	0	2	72.7173	1	1	1	178	10.678	416.597	10.75	5.46	7609	42.5	49.3767	6.4	66.6	78.8004	4	20	17	6	4.63	0.97	1.71	17.827	1	1	0	1	1	1	2	3	1	0	1	0	1	80.1532
570	169.333	109.333	0	1	66.078	1	1	1	269	9.807	303.988	15.53	6.65	4890	16.2	29.2865	5.8	69.5	78.4159	2	21	14	2	5.98	1.86	1.18	21.0303	1	1	0	0	1	1	2	2	1	0	1	0	1	77.8038
571	147.333	82.6667	0	1	74.141	3	1	1	399	7.224	267.453	16.5	5.85	33890	144	37.5622	4	84.9	77.4326	1	20	18	8	4.94	1.35	1.23	28.0404	1	1	0	1	2	1	2	3	1	0	0	0	2	81.3088
572	161.333	98	0	1	62.768	1	1	1	278	6.959	501.324	12.63	6.73	854	49.6	513.434	5.4	90.7	77.4323	1	21	16	6	4.39	1.49	1.18	28.959	1	1	0	2	1	1	2	3	1	0	1	0	1	77.929
573	149.333	88.6667	0	2	60.4326	1	1	1	405	12.83	148.325	11.04	6.72	3351	23	60.6756	4.9	72.6	77.3952	2	21	14	4	4.84	2.2	1.17	24.0055	1	1	0	1	1	1	2	3	1	0	0	0	3	75.3362
574	150	90	0	1	62.9651	4	4	1	405	2.72	379.931	46.63	5.57	16168	15.8	8.63896	5.1	91.2	76.813	2	24	18	4	4.06	4.12	0.75	26.6728	1	1	0	0	3	3	2	2	1	0	0	0	2	77.3869
575	152.667	70.6667	0	2	71.5264	1	1	1	325	10.176	277.761	13.85	5.06	3532	19.4	48.5559	8.8	68.8	76.4008	3	20	17	8	4.39	1.4	1.03	23.6832	1	1	NA	1	1	1	NA	3	1	0	0	0	1	77.4621
576	164	101.333	0	2	67.833	3	1	2	260	10.045	235.991	14.44	6.88	6645	10.4	13.8356	4.5	70.3	76.3907	1	25	18	5	7.31	2.48	1.43	24.2624	1	1	0	0	2	1	2	2	1	1	1	0	1	76.3755
577	144	91.3333	0	1	70.5845	1	4	1	249	9.538	357.572	17.58	5.5	7055	16.5	20.6751	6.2	87.8	76.2322	1	25	18	7	6.06	0.67	1.45	25.0657	1	1	0	0	1	3	2	2	1	0	0	0	1	79.002
578	150	89.3333	0	1	60.6516	4	1	1	429	6.23	258.655	19.73	8.14	28300	334	104.333	9.1	96.3	73.1008	1	19	16	7	6.44	1.24	1.53	28.125	1	1	2	1	3	1	3	3	1	1	0	0	1	73.2314
579	156.667	97.3333	0	1	65.5934	4	4	1	244	5.858	242.343	26.14	6.54	4570	76.4	147.788	7.7	93.6	73.0764	2	18	15	2	6.99	2.64	1.49	27.654	1	1	1	1	3	3	3	3	1	0	0	0	1	74.4807
580	154	90	0	2	73.4483	1	2	1	324	4.212	272.6	22.39	6.02	2885.6	10.4	31.8609	6.2	70.6	73.059	1	20	17	8	7.36	1.41	1.25	22.301	1	1	0	1	1	1	2	3	1	0	0	0	1	74.7838
581	160.667	91.3333	0	2	72.5175	1	1	1	284	4.823	416.837	9.01	5.36	2973	10.4	30.9242	4.8	71	73.0377	2	19	16	3	3.93	0.68	1.32	21.7153	1	1	0	1	1	1	2	3	1	0	1	0	1	74.4905
582	169.333	89.3333	0	1	69.4209	3	1	2	322	NA	NA	14.01	6.69	6257	141	199.211	8.8	91.6	73.0199	1	18	16	7	6.68	1.7	1.07	19.5325	1	1	2	1	2	1	3	3	1	1	1	0	3	75.4864
583	160	90	0	2	68.7201	1	1	1	312	5.172	455.449	13.79	5.65	2688	10.4	34.203	7	73	72.5347	2	18	16	3	7.97	2.28	1.22	28.229	1	1	0	1	1	1	2	3	1	0	1	0	1	72.9324
584	168.667	112	0	2	65.8617	1	1	1	277	6.136	398.356	17.72	6.42	31856	47	13.0427	7.8	74.3	72.4433	2	22	19	4	7.65	2.62	1.25	30.4935	1	1	0	0	1	1	2	2	1	0	1	0	1	72.0807
585	146.667	85.3333	0	2	69.3279	1	1	2	382	11.779	555.434	15.45	9.86	3854	334	766.117	7.9	72.9	72.3455	2	23	19	5	4.98	1.35	0.85	22.3412	1	1	0	2	1	1	2	3	1	1	0	0	1	72.9174
586	160.667	92	0	2	62.768	1	1	1	257	4.953	599.288	18.19	7.21	4873.7	28.9	52.4203	4.8	75.9	72.1522	2	22	20	5	6.65	1.52	1.53	26.2031	1	1	0	1	1	1	2	3	1	1	1	0	1	71.0204
587	172	104.667	0	2	68.5832	2	1	1	387	4.259	297.33	23.12	7.64	32680	36.7	9.92761	4.5	78.3	66.7057	2	22	18	5	5.11	2.15	0.86	25.2897	1	1	0	0	1	1	2	2	1	1	1	0	1	67.2929
588	160	82	0	2	71.0856	4	1	1	419	5.476	258.504	15.17	5.86	7539.2	13.1	15.3605	5.8	77.4	66.4659	1	23	20	8	5.84	1.83	0.99	23.9025	1	1	0	0	3	1	2	2	1	0	1	0	1	67.7024
589	161.333	90	0	1	68.7529	4	4	1	362	4.122	346.691	17.74	5.8	27920	13	4.11612	5.6	99.4	66.4616	1	17	15	8	5.38	1.2	1.34	19.4804	1	1	0	0	3	3	2	2	1	0	1	0	1	68.828
590	156	70.6667	0	1	70.3354	4	4	1	394	3.859	1108.52	15.23	5.32	724	10.4	126.986	6.9	98.7	66.2909	2	19	15	3	5.93	1.15	1.37	25.4685	1	1	0	1	3	3	2	3	1	0	0	0	1	69.0718
591	149.333	80.6667	0	2	71.2854	3	1	1	338	8.257	356.341	10.48	3.99	2859	10.8	33.3941	5.5	77.5	66.2691	2	20	17	3	5.57	1.92	1.94	18.8588	1	1	0	1	2	1	2	3	1	0	0	0	1	67.5631
592	164.667	85.3333	0	2	74.412	1	1	1	253	10.059	247.037	19.55	5.21	12611.8	18.1	12.6871	7	76.7	65.6479	1	18	12	7	7.95	1.44	1.41	30.6293	1	1	0	0	1	1	2	2	1	0	1	0	1	67.7837
593	153.333	90	0	1	63.7262	4	1	1	257	6.688	421.721	11.62	5.52	6352	49	68.194	4.5	104.6	64.734	2	20	17	2	5.34	0.82	1.14	26.449	1	1	0	1	3	1	2	3	1	0	0	0	1	65.9026
594	154.667	90.6667	0	2	61.963	1	1	1	336	9.164	382.779	12.72	5.87	8993	23.3	22.904	5.6	83.8	64.3747	2	24	22	2	5.6	0.97	1.58	25.6745	1	1	0	0	1	1	2	2	1	0	0	0	1	63.5179
595	156	82.6667	0	1	70.4285	4	1	1	58	3.735	419.659	22.93	5.93	7870	10.4	11.6821	1.1	101.8	63.8164	1	23	18	7	4.58	0.21	0.19	24.0346	1	1	0	0	3	1	2	2	1	0	0	0	1	66.6323
596	153.333	90.6667	0	2	67.6605	1	1	1	436	8.842	386.981	14.17	4.75	14968	129	76.188	6	82.6	62.9371	2	21	16	3	6.7	1.73	2.07	26.0375	1	1	0	1	1	1	2	3	1	0	0	0	1	63.441
597	155.333	90.6667	0	1	61.013	4	4	1	360	9.649	479.123	15.11	5.02	9518	30.3	28.1422	7.5	112.7	60.2903	1	17	13	7	7.01	1.58	1.16	26.8876	1	1	0	0	3	3	2	2	1	0	0	0	3	61.0039
598	160	92	0	2	67.718	1	1	1	352	5.91	337.022	29.48	6.9	15368	66.8	38.4255	6.4	87.2	58.9218	2	16	11	4	7.36	2.66	0.99	27.4483	2	1	0	1	1	1	2	3	1	0	1	1	1	59.5846
599	159.333	90	0	1	67.373	4	1	2	444	2.745	511.104	14.77	8.61	9275	10.4	9.91243	7.4	113.2	57.3483	2	23	16	2	6.12	2.02	1.38	29.0093	2	1	0	0	3	1	2	2	1	1	0	1	2	59.4836
600	160	88	0	2	71.1211	1	1	1	300	7.019	278.739	21.81	5.48	3622	62.9	153.519	5.5	88	56.8982	1	16	13	5	4.89	1.57	1.1	26.5324	2	1	0	1	1	1	2	3	1	0	1	1	1	58.376
601	166.667	88.6667	0	2	72.9802	4	1	1	359	7.701	319.216	18.55	5.58	2754	334	1072.12	6.2	89	55.398	2	21	16	3	5.64	2.66	1	28.8415	2	1	2	2	3	1	3	3	1	0	1	1	1	57.3187
602	162	121.333	0	1	73.9986	1	4	1	403	3.278	456.045	83.39	4.5	23650	190	71.0204	7.6	113	54.8575	2	20	18	3	5.35	1.05	1.4	27.852	2	1	1	1	1	3	3	3	1	0	1	1	3	58.4809
603	159.333	90	0	1	72.2437	4	4	1	611	18.42	1100.75	22.73	5.95	9099	49.2	47.8005	8.2	114.7	54.5443	1	15	11	5	5.02	1.32	1.08	32.8944	2	1	0	1	3	3	2	3	1	0	0	1	1	57.7625
604	150.667	86.6667	0	2	72.4408	1	1	1	324	10.059	387.625	19.12	6.32	112	69	5446.18	6.2	90.5	54.4959	1	17	14	7	8.68	1.05	1.4	28.8095	2	1	1	2	1	1	3	3	1	0	0	1	1	56.3085
605	168	100	0	1	72.8679	4	3	1	353	4.422	478.835	20.54	5.07	11802.3	24	17.9765	11.2	114.4	54.4779	1	18	16	8	4.62	0.74	1.96	23.0469	2	1	0	0	3	2	2	2	1	0	1	1	1	57.8363
606	158.667	92.6667	0	1	64.5832	3	4	1	532	8.884	613.978	12.46	5.87	7130	10.4	12.8945	10.1	121.4	53.7417	1	20	15	8	4.52	1.31	0.98	25.8403	2	1	0	0	2	3	2	2	1	0	0	1	2	55.3447
607	155.333	86.6667	0	1	71.7098	1	1	1	449	3.243	329.601	86.39	5.7	6263	77.4	109.249	7	99.2	49.023	2	18	12	4	6.92	1.74	1.45	23.1111	2	1	1	1	1	1	3	3	1	0	0	1	1	50.7535
608	164.667	86	0	2	63.7454	1	1	1	341	13.842	478.312	18.33	5.11	5155	19	32.5826	10.2	113.7	43.9608	1	16	12	7	5.45	1.06	1.68	22	2	1	0	1	1	1	2	3	1	0	1	1	1	44.4091
